# Supplementary material for: Wireless Ultra-Low-Power Sensor Platform for Environmental Monitoring
Source: Sensors (Basel). 2025 Dec 9;25(24):7486. doi: 10.3390/s25247486 (PMC12737270; doi:10.3390/s25247486)
Supplement: Supplementary file 1 [file sensors-25-07486-s001.zip]

Archive with 6 entries (5 files):
- Datasets_MDPI_Publication/
- Datasets_MDPI_Publication/Data_3m_distance_figure7.csv
- Datasets_MDPI_Publication/Data_3_70m_distance_figure7.csv
- Datasets_MDPI_Publication/data_package_figure7.png
- Datasets_MDPI_Publication/Efficiency_figure5.csv
- Datasets_MDPI_Publication/power_consumption_figure4.csv
