# Supplementary material for: Wireless Ultra-Low-Power Sensor Platform for Environmental Monitoring
Source: Sensors (Basel). 2025 Dec 9;25(24):7486. doi: 10.3390/s25247486 (PMC12737270; doi:10.3390/s25247486)
Supplement: Supplementary file 1 [file sensors-25-07486-s001.zip › Datasets_MDPI_Publication/Data_3m_distance_figure7.csv]

0	0.00170991797000171
1e-05	0.00160074837505819
2e-05	0.00145916461944583
3e-05	0.000721996016800402
4e-05	0.00076998844742775
5e-05	0.000520127601921558
6e-05	0.000106451511383054
7e-05	0.000337732024490832
8e-05	0.00045931555330753
9e-05	0.000794207789003847
0.0001	0.0010548598319292
0.00011	0.000331200510263441
0.00012	0.000893235281109798
0.00013	0.000750718452036377
0.00014	0.000281098522245852
0.00015	0.000554651319980589
0.00016	0.000615057684481121
0.00017	0.000268157199025147
0.00018	0.000801712945103642
0.00019	0.000796966440975665
0.0002	0.00192996103316545
0.00021	0.000677086785435672
0.00022	0.000487835146486729
0.00023	0.00020284205675124
0.00024	0.000905527509748923
0.00025	0.000257244296371934
0.00026	0.000407996512949466
0.00027	0.000665037967264658
0.00028	0.00126248896121981
0.00029	0.000134078599512595
0.0003	0.000196351110935234
0.00031	0.00166208781301977
0.00032	0.000314526893198493
0.00033	0.000277690775692468
0.00034	0.00054966140538455
0.00035	0.000773599036037925
0.00036	0.000611771643161774
0.00037	7.11569935083348e-05
0.00038	7.48487189412099e-05
0.00039	0.0023096813634038
0.0004	0.00151141673326493
0.00041	0.00104025520384312
0.00042	0.00162375066429377
0.00043	0.00187101513147354
0.00044	0.00110512409359217
0.00045	0.000206493213772772
0.00046	0.000319070555269721
0.00047	0.000964635685086275
0.00048	0.000712746419012593
0.00049	0.00039959885179999
0.0005	0.000374203026294717
0.00051	0.00118804592639209
0.00052	0.000653029717504984
0.00053	3.11971083283404e-05
0.00054	0.000104585364460945
0.00055	0.000825364328920855
0.00056	0.000601426698267473
0.00057	4.23534214496655e-05
0.00058	2.24748998880427e-05
0.00059	0.000226574577391157
0.0006	7.37533718347638e-05
0.00061	0.000898995995521547
0.00062	0.00157587993890047
0.00063	0.0029030755162239
0.00064	0.00312072504311799
0.00065	0.00123084560036659
0.00066	0.000936156660318365
0.00067	0.000923053063452245
0.00068	0.000437692590057858
0.00069	0.000471283234655869
0.0007	0.00150995627045632
0.00071	0.00318072572350502
0.00072	0.00502549309283495
0.00073	0.00438986722379923
0.00074	0.00419574737548828
0.00075	0.00332405392080546
0.00076	0.00227787572890522
0.00077	0.000139311924576766
0.00078	7.07513093948429e-05
0.00079	0.000366738438606258
0.0008	0.00147251162678003
0.00081	0.000942201353609556
0.00082	0.00160184372216463
0.00083	0.00143912382423878
0.00084	0.000662401020526897
0.00085	0.000477287359535697
0.00086	0.000157162025570873
0.00087	0.000995873361825933
0.00088	0.00169758517295121
0.00089	0.000851044133305532
0.0009	0.00181685630232096
0.00091	0.00213592685759067
0.00092	0.00120995286852121
0.00093	2.08521634340289e-05
0.00094	0.000148074701428412
0.00095	0.000161340571939943
0.00096	0.000292457677423953
0.00097	0.000241016931831833
0.00098	0.000807230249047286
0.00099	0.000844837166368959
0.001	0.000932424366474151
0.00101	7.48487189412123e-05
0.00102	8.7059810757638e-05
0.00103	0.00061976362019778
0.00104	0.000924838073551672
0.00105	0.00105680711567402
0.00106	0.00224720600992443
0.00107	0.00175458379089831
0.00108	0.00184902705252169
0.00109	0.000607106275856467
0.0011	0.000269739367067803
0.00111	0.00018255785107613
0.00112	0.000166573897004143
0.00113	0.00011054892092944
0.00114	0.000522277727723135
0.00115	0.000655788369476804
0.00116	0.000480654537677756
0.00117	0.000382357276976095
0.00118	0.000598221793770796
0.00119	0.00119778234511614
0.0012	0.000798467472195638
0.00121	0.000427834466099744
0.00122	0.00062657911330462
0.00123	0.000815019384026532
0.00124	0.000493190176784984
0.00125	0.00010142102837562
0.00126	0.000174687579274176
0.00127	0.00104707069694996
0.00128	0.00135863609611989
0.00129	0.00109323754906654
0.0013	0.00147060491144656
0.00131	0.0019011980295181
0.00132	0.00231081727892157
0.00133	0.00127680961042642
0.00134	0.000967029221355922
0.00135	7.19277933240162e-05
0.00136	0.000286615826189545
0.00137	0.000248806066811087
0.00138	0.000585199333727361
0.00139	0.000729906857013703
0.0014	0.00148013848811388
0.00141	0.0012464238703251
0.00142	0.000583738870918769
0.00143	0.000594732910394677
0.00144	0.00122504431754351
0.00145	0.00119766063988209
0.00146	0.00201381593942643
0.00147	0.00176622692495587
0.00148	0.00337630603462461
0.00149	0.0020812000706792
0.0015	0.00151441879570485
0.00151	0.000578383840620499
0.00152	0.000154809057712527
0.00153	9.44838300347107e-05
0.00154	0.000303938537836052
0.00155	0.000357407703995695
0.00156	0.00116139248013497
0.00157	0.000388320833444585
0.00158	0.000259029306471347
0.00159	6.50717318058024e-05
0.0016	4.43412736058266e-05
0.00161	5.88241964578666e-06
0.00162	0.000168156065046786
0.00163	9.11977887153691e-05
0.00164	0.000449254587292671
0.00165	7.50515609979409e-06
0.00166	4.05684113502545e-06
0.00167	9.34696197509737e-05
0.00168	3.3184960484503e-05
0.00169	4.15420532226567e-05
0.0017	9.12789255380675e-06
0.00171	4.44629788398871e-05
0.00172	6.96559622883818e-05
0.00173	0.000358705893158891
0.00174	0.000228643566369993
0.00175	0.000891896523535206
0.00176	0.000602359771728449
0.00177	0.000248684361576998
0.00178	0.000464143194258192
0.00179	0.000910882540047162
0.0018	0.0012817183881998
0.00181	0.000176756568253039
0.00182	0.000175458379089832
0.00183	0.000468970835208887
0.00184	0.000687472298741331
0.00185	0.000538910776376723
0.00186	0.00088621694594623
0.00187	0.00127891916781666
0.00188	0.00208911091089251
0.00189	0.00105108696967365
0.0019	0.000701224990189094
0.00191	8.00009071826911e-05
0.00192	0.000202274098992346
0.00193	9.90274921059531e-05
0.00194	0.00022170636802911
0.00195	0.000231767334043993
0.00196	0.000336312130093588
0.00197	2.34079733490952e-05
0.00198	1.5010312199556e-06
0.00199	0.000796155072748635
0.002	0.000752178914844965
0.00201	0.000396475084125963
0.00202	0.000533068925142245
0.00203	0.000643009319901443
0.00204	0.000413473248481744
0.00205	5.11567667126642e-05
0.00206	3.32660973072078e-05
0.00207	0.000546902753412724
0.00208	0.000293471887707711
0.00209	2.53552570939076e-05
0.0021	2.6369467377662e-05
0.00211	0.00016519457101822
0.00212	9.93926078081228e-05
0.00213	4.1542053222655e-05
0.00214	4.48280945420263e-05
0.00215	0.000755870640277861
0.00216	0.000500857606530189
0.00217	0.000328198447823523
0.00218	0.000397935546934607
0.00219	0.000446617640554903
0.0022	0.000276392586529253
0.00221	2.10955739021327e-06
0.00222	6.15422800183365e-05
0.00223	0.00100224260240794
0.00224	0.000782970339059842
0.00225	0.000957617349922655
0.00226	0.0014274401217699
0.00227	0.00174103394150733
0.00228	0.00158723909407853
0.00229	0.000269414819777008
0.0023	0.000169454254209994
0.00231	0.0001832475140691
0.00232	0.000296149402856862
0.00233	0.000242964215576659
0.00234	0.000800049640238308
0.00235	0.00176659204065801
0.00236	0.00213199172168972
0.00237	0.000408970154821873
0.00238	0.000705768652260294
0.00239	0.000446617640554901
0.0024	0.00040316887199878
0.00241	0.000321666933596132
0.00242	0.000772625394165526
0.00243	0.00185803323984147
0.00244	0.00230404235422611
0.00245	0.000675423480570311
0.00246	0.000773274488747096
0.00247	0.000681589879095508
0.00248	0.000587633438408316
0.00249	0.000266209915280293
0.0025	0.000259029306471324
0.00251	0.00073104277253148
0.00252	0.00050000566989183
0.00253	0.000153267458081265
0.00254	0.000508971288800266
0.00255	0.00155669108033186
0.00256	0.00148196406662468
0.00257	0.000773152783513078
0.00258	0.000586781501770046
0.00259	0.00077834554016591
0.0026	0.000292254835367213
0.00261	5.19275665283229e-05
0.00262	0.000519478507339955
0.00263	0.00267577070742847
0.00264	0.000930963903665562
0.00265	0.000469944477081317
0.00266	0.000560249760746991
0.00267	0.000640696920454542
0.00268	0.000768527984619172
0.00269	0.000654977001249819
0.0027	0.000280814543366442
0.00271	0.0034062049537897
0.00272	0.00219978153705596
0.00273	0.00233775470405817
0.00274	0.00282571155577897
0.00275	0.00242258325219153
0.00276	0.00229588810354469
0.00277	0.00107494119554757
0.00278	0.000410390049219131
0.00279	0.000561223402619361
0.0028	0.000805891491472716
0.00281	0.00102122861891984
0.00282	0.00152967251837251
0.00283	0.0016415601968765
0.00284	0.00136557329446076
0.00285	0.00020174670964479
0.00286	0.000182152166962623
0.00287	0.000461059994995597
0.00288	0.000448280945420267
0.00289	0.000353148020803929
0.0029	0.000522277727723109
0.00291	0.00047290597110986
0.00292	0.000368198901414864
0.00293	6.59236684441531e-05
0.00294	0.000421911478042601
0.00295	0.00329951003193856
0.00296	0.00296092607080937
0.00297	0.00202679783105851
0.00298	0.00173835642635822
0.00299	0.00117502346634864
0.003	0.000989260710775845
0.00301	0.000223450809717181
0.00302	0.000284627974033349
0.00303	0.00220894999802113
0.00304	0.00264201778918505
0.00305	0.00133794620633126
0.00306	0.00105477869510652
0.00307	0.00130082610994579
0.00308	0.000955832339823273
0.00309	0.000665321946144137
0.0031	0.00107270993292333
0.00311	0.00346494801342488
0.00312	0.004709059484303
0.00313	0.00357849899679422
0.00314	0.0027661571279168
0.00315	0.00444865085184574
0.00316	0.0032171155884862
0.00317	0.000206290371716022
0.00318	0.000185397639870639
0.00319	0.00116451624780894
0.0032	0.00191097501665354
0.00321	0.00265260614454747
0.00322	0.00257082022726535
0.00323	0.00285037714987993
0.00324	0.00302453733980656
0.00325	0.000218298621475702
0.00326	4.8235841095449e-05
0.00327	0.0014812744036317
0.00328	0.00238753214478494
0.00329	0.00280222244560719
0.0033	0.00322892099618913
0.00331	0.00220972079783681
0.00332	0.0036683985963464
0.00333	0.000439153052866457
0.00334	0.000326697416603573
0.00335	0.000595422573387611
0.00336	0.00147802893072366
0.00337	0.00152346555143594
0.00338	0.00220874715596437
0.00339	0.00263357955962419
0.0034	0.00421590987592936
0.00341	0.00141502618789672
0.00342	0.00146468192338943
0.00343	8.60050320625194e-05
0.00344	0.00020564127713441
0.00345	0.000562927275896072
0.00346	0.000912383571267127
0.00347	0.00194992069154977
0.00348	0.003130339756608
0.00349	0.00115672711282968
0.0035	0.00137031979858874
0.00351	7.17249512672449e-05
0.00352	0.00040933527052404
0.00353	0.00148837387561801
0.00354	0.0018858226016164
0.00355	0.00257276751101018
0.00356	0.00378215242177249
0.00357	0.00232136506587267
0.00358	0.00217389889061451
0.00359	4.83981147408462e-05
0.0036	0.00043963987380266
0.00361	0.00120893865823746
0.00362	0.00289041817188263
0.00363	0.00305354375392199
0.00364	0.00245767492800952
0.00365	0.0028763409331441
0.00366	0.00240315098315479
0.00367	6.57613947987593e-05
0.00368	4.90877777338392e-06
0.00369	4.7059357166304e-06
0.0037	0.001492430716753
0.00371	0.00196716226637362
0.00372	0.000926947630941856
0.00373	0.000850719586014747
0.00374	0.0011432584002614
0.00375	1.62679329514506e-05
0.00376	1.23733654618265e-05
0.00377	4.42195683717796e-06
0.00378	0.000512338466942306
0.00379	0.00162553567439316
0.0038	0.00115538835525509
0.00381	0.00030393853783605
0.00382	0.000834127105772482
0.00383	4.9736872315408e-05
0.00384	3.67144122719792e-05
0.00385	2.37325206399066e-05
0.00386	6.27187639474914e-05
0.00387	0.000805526375770589
0.00388	0.000947434678673771
0.00389	0.000382357276976122
0.0039	0.000332417562603953
0.00391	8.45445692539205e-05
0.00392	7.48487189412136e-05
0.00393	6.89662992954241e-05
0.00394	2.21097841858863e-05
0.00395	0.000430552549660204
0.00396	0.000286656394600883
0.00397	0.000315622240304949
0.00398	2.16229632496883e-05
0.00399	0.000636477805674077
0.004	0.00043002516031265
0.00401	2.53552570939062e-05
0.00402	0.000213227570056915
0.00403	0.0012800956517458
0.00404	0.00109056003391743
0.00405	4.43412736058238e-05
0.00406	0.000109210163354873
0.00407	0.000912789255380629
0.00408	0.000574976094067096
0.00409	0.000163612402975559
0.0041	0.000200002267956729
0.00411	0.000479112938046458
0.00412	0.000677654743194577
0.00413	4.17043268680566e-05
0.00414	3.6673843860628e-05
0.00415	0.00105485983192921
0.00416	0.000839968957006934
0.00417	0.000605808086693284
0.00418	0.000701103284955023
0.00419	0.000967029221355914
0.0042	0.0019136119633913
0.00421	0.00108147270977496
0.00422	0.000912789255380624
0.00423	0.000271727219223982
0.00424	0.000420694425702099
0.00425	0.000170590169727805
0.00426	5.27389347553297e-05
0.00427	1.52942910790466e-05
0.00428	2.63694673776637e-06
0.00429	0.000386860370635989
0.0043	0.000420694425702098
0.00431	0.00182411804795267
0.00432	0.00162476487457754
0.00433	0.00158549465239049
0.00434	0.00139786574989558
0.00435	0.00104459602385761
0.00436	0.000685606151819234
0.00437	0.000286656394600855
0.00438	0.000237771458923801
0.00439	0.00162184394896029
0.0044	0.0021395780146122
0.00441	0.00211483128368855
0.00442	0.00219479162245988
0.00443	0.00194829795509576
0.00444	0.00138034019619226
0.00445	0.000525847747921948
0.00446	0.000580331124365322
0.00447	0.00114905968308452
0.00448	0.000982161238789591
0.00449	0.000780414529144788
0.0045	0.00129514653235674
0.00451	0.00209109876304865
0.00452	0.00127453777939081
0.00453	0.000342803075909618
0.00454	0.000399598851799972
0.00455	0.000529823452234306
0.00456	0.000370673574507256
0.00457	0.000292822793126121
0.00458	0.000502602048218261
0.00459	0.00154525078833105
0.0046	0.00127587653696538
0.00461	0.00025464791804552
0.00462	0.000322356596589089
0.00463	4.56394627690329e-05
0.00464	0.000156107246875763
0.00465	0.000158541351556775
0.00466	0.000126330032944674
0.00467	0.000479843169450752
0.00468	0.000707918778061856
0.00469	3.44020128250115e-05
0.0047	3.61058861017231e-05
0.00471	0.000122719444334511
0.00472	0.000283167511224747
0.00473	0.000500005669891833
0.00474	0.000467348098754883
0.00475	0.000755586661398401
0.00476	0.00135547176003455
0.00477	9.49300825595736e-06
0.00478	0.000431039370596409
0.00479	0.000282234437763696
0.0048	0.000210955739021292
0.00481	0.000305764116346829
0.00482	0.000421343520283704
0.00483	0.00101851053535938
0.00484	0.00129210390150546
0.00485	0.00011119801551104
0.00486	6.65321946144097e-05
0.00487	3.84994223713873e-05
0.00488	0.00018276069313287
0.00489	9.11977887153598e-05
0.0049	0.000280489996075631
0.00491	0.00076471455395223
0.00492	0.000943296700716029
0.00493	0.000168967433273797
0.00494	0.000238623395562176
0.00495	0.000743416137993337
0.00496	0.000518180318176748
0.00497	0.00013760805130005
0.00498	0.000275297239422797
0.00499	0.000344709791243084
0.005	0.000889462418854247
0.00501	4.68970835208828e-05
0.00502	0.000285804457962518
0.00503	0.00147449947893619
0.00504	0.000751813799142834
0.00505	0.000832869485020641
0.00506	0.00148788705468179
0.00507	0.00138419419527054
0.00508	0.00173649027943611
0.00509	0.000188440270721918
0.0051	2.48278677463526e-05
0.00511	0.00100098498165608
0.00512	0.000907515361905093
0.00513	0.00143518868833781
0.00514	0.00272185642272234
0.00515	0.00293703127652406
0.00516	0.00181592322885988
0.00517	9.16846096515696e-05
0.00518	0.000205154456198216
0.00519	0.000790800042450429
0.0052	0.00113530699163675
0.00521	0.00134561363607645
0.00522	0.00253576911985872
0.00523	0.00285358205437659
0.00524	0.0012930369749665
0.00525	4.00004535913412e-05
0.00526	3.10348346829437e-05
0.00527	0.00143815018236636
0.00528	0.00216736737638711
0.00529	0.00225256104022263
0.0053	0.00268761668354269
0.00531	0.00291329875588414
0.00532	0.00133259117603298
0.00533	1.31847336888225e-05
0.00534	5.07105141877833e-06
0.00535	0.000983783975243573
0.00536	0.00148318111896515
0.00537	0.00153531152755022
0.00538	0.00115348163992166
0.00539	0.00142350498586892
0.0054	0.000963946022093291
0.00541	4.83981147408482e-05
0.00542	8.58833268284831e-05
0.00543	0.00044174943119287
0.00544	0.000400491356849653
0.00545	0.000268441177904601
0.00546	0.000169413685798648
0.00547	0.000382073298096671
0.00548	0.000221097841858873
0.00549	1.43206492066429e-05
0.0055	0.000109250731766217
0.00551	0.000911369360983338
0.00552	0.000755586661398365
0.00553	0.000434325411915757
0.00554	0.000305926389992218
0.00555	0.00108544841408729
0.00556	0.000552582331001748
0.00557	9.60659980773903e-05
0.00558	2.746481448412e-05
0.00559	0.000263572968542583
0.0056	0.000746661610901358
0.00561	0.000434325411915775
0.00562	0.000283167511224744
0.00563	0.000716032460331913
0.00564	0.000252700634300702
0.00565	2.08521634340315e-05
0.00566	9.10760834813209e-05
0.00567	0.000323654785752314
0.00568	0.000709338672459151
0.00569	0.000640047825872908
0.0057	0.00040377739816907
0.00571	0.000316190198063894
0.00572	0.000288887657225149
0.00573	0.000605808086693286
0.00574	0.000733679719269266
0.00575	0.00160281736403701
0.00576	0.00215519685298203
0.00577	0.00206038847565649
0.00578	0.00207000318914653
0.00579	0.00132354442030195
0.0058	0.000427266508340843
0.00581	0.000190874375402937
0.00582	0.000491445735096941
0.00583	0.00156971354037522
0.00584	0.00180423952639101
0.00585	0.00143145639449356
0.00586	0.00253864947706461
0.00587	0.00205446548759936
0.00588	0.00133883871138094
0.00589	0.000358503051102166
0.0059	0.000618100315332428
0.00591	0.00179669380187989
0.00592	0.00151514902710913
0.00593	0.00113936383277177
0.00594	0.0026855071261525
0.00595	0.000995751656591871
0.00596	0.000369537658989408
0.00597	0.000636315532028672
0.00598	0.0018000204116106
0.00599	0.00522087056189774
0.006	0.00660948671400544
0.00601	0.00657715369015929
0.00602	0.0100611688569188
0.00603	0.00476309660822151
0.00604	0.00269390478730201
0.00605	0.000207913108170033
0.00606	1.0142102837561e-05
0.00607	0.0014078861474991
0.00608	0.0031343560293317
0.00609	0.00298928339034322
0.0061	0.00312883872538807
0.00611	0.00144236929714682
0.00612	0.00106147248297932
0.00613	5.59032708406574e-05
0.00614	0.000101421028375626
0.00615	0.00146780569106341
0.00616	0.00243511889129878
0.00617	0.00187856085598469
0.00618	0.000639885552227494
0.00619	0.000219393968582143
0.0062	0.00019184801727533
0.00621	4.12986427545517e-05
0.00622	0.00026633162051438
0.00623	0.00237844482064247
0.00624	0.00285151306539774
0.00625	0.00276035584509372
0.00626	0.00177738323807716
0.00627	0.00141242980957028
0.00628	0.0013345384597778
0.00629	0.000505685247480841
0.0063	0.000242964215576631
0.00631	0.00153259344398974
0.00632	0.00179166331887245
0.00633	0.00189198900014164
0.00634	0.00235953994095331
0.00635	0.00289398819208146
0.00636	0.00251057613641025
0.00637	0.000903864204883574
0.00638	0.000218501463532455
0.00639	0.000575949735939502
0.0064	0.000541385449469093
0.00641	0.000459721237421043
0.00642	0.00152865830808881
0.00643	0.00190610680729152
0.00644	0.00152589965611697
0.00645	0.000573556199669841
0.00646	9.38753038644834e-05
0.00647	0.000600412487983699
0.00648	0.000371687784790977
0.00649	0.000276068039238443
0.0065	0.00114455658942461
0.00651	0.00109051946550607
0.00652	0.00125214401632547
0.00653	0.00097303334623575
0.00654	0.000355703830718993
0.00655	0.000159231014549728
0.00656	1.64302065968488e-05
0.00657	4.05684113502464e-06
0.00658	4.19071689248104e-05
0.00659	7.34288245439533e-05
0.0066	0.000438787937164308
0.00661	0.000829583443701268
0.00662	0.000565726496279243
0.00663	6.15422800183214e-05
0.00664	9.12789255380655e-06
0.00665	4.21911478042498e-05
0.00666	3.18462029099472e-05
0.00667	0.000318462029099475
0.00668	0.00118037849664689
0.00669	0.00220927454531193
0.0067	0.00165685448795559
0.00671	0.000197973847389208
0.00672	0.000548241510987268
0.00673	8.70598107576357e-05
0.00674	0.000105356164276593
0.00675	0.000361058861017222
0.00676	0.001056807115674
0.00677	0.000768568553030491
0.00678	0.000183125808835032
0.00679	0.000385886728763574
0.0068	0.000623536482453354
0.00681	0.00101072140038014
0.00682	0.0012661401182413
0.00683	0.00242144733667374
0.00684	0.00313971105962993
0.00685	0.00124512568116188
0.00686	0.000485279336571695
0.00687	0.000154241099953653
0.00688	0.000292173698544518
0.00689	0.000509417541325096
0.0069	0.000559276118874537
0.00691	0.00171133786439895
0.00692	0.00160853751003741
0.00693	0.000787027180194847
0.00694	0.000562197044491766
0.00695	0.000254769623279595
0.00696	0.000362884439528003
0.00697	0.000221097841858864
0.00698	0.000347792990505687
0.00699	0.000110548920929425
0.007	0.000250104255974274
0.00701	0.000213633254170415
0.00702	0.000179312378168115
0.00703	0.000233876891434239
0.00704	0.000302234664559394
0.00705	0.000491405166685599
0.00706	0.000309334136545675
0.00707	0.000346494801342504
0.00708	0.000955223813652999
0.00709	0.000697208717465408
0.0071	0.000998997129499907
0.00711	9.62282717227954e-05
0.00712	0.00025578383356333
0.00713	0.00108273033052683
0.00714	0.000481181927025323
0.00715	0.000275094397366052
0.00716	0.000173713937401781
0.00717	0.000612948127090935
0.00718	0.000587187185883526
0.00719	0.00143644630908966
0.0072	0.00209353286772967
0.00721	0.000601426698267471
0.00722	0.000488971062004575
0.00723	0.000259637832641604
0.00724	0.000200002267956714
0.00725	0.000646660476922959
0.00726	0.000836682915687558
0.00727	0.0018986016511917
0.00728	0.0029362604767084
0.00729	0.00122329987585544
0.0073	0.000495786555111413
0.00731	0.000177851915359497
0.00732	7.51732662320135e-05
0.00733	0.000330591984093168
0.00734	0.000317447818815704
0.00735	0.00146695375442503
0.00736	0.00210047006607054
0.00737	0.000983053743839248
0.00738	0.00149717722088097
0.00739	0.000916846096515638
0.0074	0.000785931833088405
0.00741	1.17648392915721e-05
0.00742	0.000245763435959823
0.00743	5.071051418781e-05
0.00744	5.07105141878136e-05
0.00745	1.95134058594702e-05
0.00746	0.000446739345788952
0.00747	0.00035635292530059
0.00748	0.000323289670050142
0.00749	2.94120982289356e-05
0.0075	0.00025334972888231
0.00751	0.0002104689180851
0.00752	0.000431404486298587
0.00753	0.000405562408268472
0.00754	0.000783335454761989
0.00755	0.00121563244611026
0.00756	0.000875385180115711
0.00757	0.000405562408268454
0.00758	0.00117246765643358
0.00759	0.000191523469984521
0.0076	0.000499883964657773
0.00761	0.000474569275975228
0.00762	0.00242639668285846
0.00763	0.00340904474258423
0.00764	0.0017564905062318
0.00765	0.00147547312080862
0.00766	0.00144236929714682
0.00767	8.96561890840687e-05
0.00768	0.00010000113397837
0.00769	2.40570679306967e-05
0.0077	0.00161969382315872
0.00771	0.00212501395493743
0.00772	0.000718223154544808
0.00773	0.000248278677463525
0.00774	0.000362235344946374
0.00775	0.000746823884546757
0.00776	0.000939767248928544
0.00777	0.000186168439686296
0.00778	0.000720008164644244
0.00779	0.00130313850939274
0.0078	0.000705322399735448
0.00781	0.000226290598511704
0.00782	0.000275297239422804
0.00783	0.000711164250969911
0.00784	0.00103258777409793
0.00785	0.000902119763195534
0.00786	0.000920294411480432
0.00787	0.00172241304069758
0.00788	0.00191584322601557
0.00789	0.000691448003053665
0.0079	0.00045521814376115
0.00791	0.000387590602040333
0.00792	0.00117242708802227
0.00793	0.00130423385649923
0.00794	0.00135859552770855
0.00795	0.00153875984251502
0.00796	0.00150078780949118
0.00797	0.000297163613140581
0.00798	0.000222314894199372
0.00799	0.000529214926064045
0.008	0.0017461455613375
0.00801	0.00195929199457171
0.00802	0.00202923193573954
0.00803	0.0015749062970281
0.00804	0.00163385219872
0.00805	0.000365521386265748
0.00806	0.00075948122888803
0.00807	0.00013760805130005
0.00808	0.0002343637123704
0.00809	0.000269414819777018
0.0081	0.000303208306431781
0.00811	0.000200975909829151
0.00812	0.000496963039040578
0.00813	4.74650412797846e-06
0.00814	6.68973103165638e-05
0.00815	0.000432459264993664
0.00816	0.000630149133503433
0.00817	0.000497368723154069
0.00818	0.000218258053064354
0.00819	0.000187588334083561
0.0082	0.000672340281307707
0.00821	1.31847336888273e-05
0.00822	2.15012580156412e-05
0.00823	0.00165652994066475
0.00824	0.00187953449785708
0.00825	0.001954464353621
0.00826	0.00155218798667193
0.00827	0.00183645084500313
0.00828	0.00244404394179584
0.00829	0.000664713419973849
0.0083	0.00100548807531597
0.00831	0.000267589241266244
0.00832	0.000756195187568659
0.00833	0.00140634454786777
0.00834	0.00207223445177079
0.00835	0.00346941053867341
0.00836	0.0038006516173482
0.00837	0.00143198378384112
0.00838	0.00164955217391252
0.00839	0.000510350614786128
0.0084	0.00180533487349747
0.00841	0.00368531562387942
0.00842	0.00557608757168053
0.00843	0.00917645294219255
0.00844	0.00940931562334299
0.00845	0.00481762055307626
0.00846	0.00489433541893959
0.00847	0.000611771643161783
0.00848	0.000385602749884147
0.00849	0.000793355852365501
0.0085	0.000614124611020077
0.00851	0.00223166830837726
0.00852	0.00274583235383034
0.00853	0.000771814025938514
0.00854	0.00116646353155375
0.00855	0.000239556469023246
0.00856	0.000129818916320805
0.00857	0.000207101739943018
0.00858	0.000353107452392567
0.00859	0.0021006729081273
0.0086	0.00291070237755776
0.00861	0.0012235838547349
0.00862	0.00189681664109231
0.00863	0.000362884439528
0.00864	4.41384315490719e-05
0.00865	2.085216343403e-05
0.00866	0.000856236889958382
0.00867	0.00289581377059221
0.00868	0.003411681689322
0.00869	0.00138849444687367
0.0087	0.00169186502695085
0.00871	0.00016722299158575
0.00872	0.00029034812003376
0.00873	0.00017399791628122
0.00874	0.0019207114353776
0.00875	0.0025770677626133
0.00876	0.00272185642272235
0.00877	0.00100366249680519
0.00878	0.000732219256460672
0.00879	9.84189659357143e-05
0.0088	0.000290348120033757
0.00881	0.000148074701428417
0.00882	0.0011789180338383
0.00883	0.00150529090315105
0.00884	0.00223296649754048
0.00885	0.00102561000734568
0.00886	0.000483778305351738
0.00887	5.88241964578518e-05
0.00888	0.000337569750845404
0.00889	0.000346778780221922
0.0089	0.000315622240304957
0.00891	0.000388888791203515
0.00892	0.00117891803383828
0.00893	0.00017558008432389
0.00894	5.81345334649152e-05
0.00895	9.94737446308028e-05
0.00896	0.000348279811441867
0.00897	0.000676559396088099
0.00898	0.000301179885864254
0.00899	0.000259678401052957
0.009	0.000589459016919142
0.00901	3.91485169529872e-05
0.00902	7.02644884586358e-05
0.00903	0.000710961408913136
0.00904	0.000400004535913469
0.00905	0.000231767334043991
0.00906	0.000490269251167805
0.00907	0.000744065232574977
0.00908	0.000973966419696824
0.00909	8.6005032062529e-05
0.0091	0.000287427194416518
0.00911	0.000810719132423384
0.00912	0.0011792831495404
0.00913	0.00123169753700495
0.00914	0.00148034133017066
0.00915	0.0022661920264364
0.00916	0.00190460577607157
0.00917	0.000383817739784715
0.00918	0.000163734108209617
0.00919	0.000161665119230738
0.0092	0.000390308685600739
0.00921	0.00112106747925281
0.00922	0.000975142903625956
0.00923	0.00101765859872105
0.00924	0.000949828214943407
0.00925	0.000277853049337865
0.00926	7.85810127854347e-05
0.00927	0.000728324688971037
0.00928	0.000115944519639015
0.00929	4.97368723154074e-05
0.0093	0.000162476487457745
0.00931	7.52949714660592e-05
0.00932	0.000220692157745348
0.00933	0.000358462482690813
0.00934	0.000445441156625745
0.00935	0.00162553567439318
0.00936	0.00115944519639016
0.00937	0.000330429710447791
0.00938	0.000621386356651796
0.00939	0.000504427626729026
0.0094	0.000784795917570614
0.00941	0.000204545930027985
0.00942	0.00017740566283467
0.00943	0.000503697395324694
0.00944	0.000880375094711775
0.00945	0.000494042113423343
0.00946	0.0012229347601533
0.00947	0.00138261202722789
0.00948	0.00174711920320992
0.00949	0.000724105574190659
0.0095	0.000494934618473114
0.00951	1.04260817170061e-05
0.00952	2.66534462571069e-05
0.00953	2.55175307393014e-05
0.00954	2.63694673776352e-06
0.00955	6.49094581604016e-05
0.00956	0.000274648144841192
0.00957	0.00215097773820162
0.00958	0.00396531879901886
0.00959	0.0047749425843358
0.0096	0.0047918190434575
0.00961	0.00234363712370393
0.00962	0.00216038960963488
0.00963	0.000469173677265644
0.00964	0.000199312604963781
0.00965	0.000937454849481584
0.00966	0.00208335019648076
0.00967	0.00341659046709538
0.00968	0.00357476670295001
0.00969	0.00274388507008553
0.0097	0.00315865650773049
0.00971	0.000767432637512689
0.00972	0.00108114816248418
0.00973	7.82970339059721e-06
0.00974	2.94120982289289e-05
0.00975	0.000667958892881864
0.00976	0.000412864722311494
0.00977	0.00100625887513162
0.00978	0.000938753038644793
0.00979	7.08324462175369e-05
0.0098	9.26988199353222e-05
0.00981	0.00071518052369356
0.00982	0.00112475920468568
0.00983	0.00230968136340379
0.00984	0.00158188406378032
0.00985	0.00183324594050647
0.00986	0.00278656303882602
0.00987	0.00187750607728961
0.00988	0.00164809171110394
0.00989	4.67348098754955e-05
0.0099	0.000289536751806746
0.00991	0.0011158341541886
0.00992	0.000873397327959512
0.00993	0.000840780325233935
0.00994	0.00224538043141366
0.00995	0.0029801554977894
0.00996	0.00351038463413716
0.00997	0.00052787616848946
0.00998	0.000228846408426762
0.00999	0.000269739367067793
0.01	0.000229657776653743
0.01001	0.000159231014549718
0.01002	0.000190874375402914
0.01003	0.00057485438883304
0.01004	0.000540695786476135
0.01005	6.83577731251725e-05
0.01006	1.37932598590906e-06
0.01007	0.000499681122601057
0.01008	0.000403452850878253
0.01009	0.000199799425899995
0.0101	0.000150143690407284
0.01011	0.000229941755533235
0.01012	0.000217649526894126
0.01013	0.000143815018236657
0.01014	0.000582318976521487
0.01015	0.000962810106575482
0.01016	0.00111356232315301
0.01017	0.000536314398050305
0.01018	1.79312378168107e-05
0.01019	0.000137121230363847
0.0102	0.000182152166962635
0.01021	0.000278177596628678
0.01022	0.00093246493488549
0.01023	0.00192655328661203
0.01024	0.00167324412614107
0.01025	0.00164586044847965
0.01026	0.000732868351042268
0.01027	0.000891287997364988
0.01028	0.000364547744393339
0.01029	0.000198785215616216
0.0103	0.000544346943497647
0.01031	0.00148062530905008
0.01032	0.00104439318180085
0.01033	0.00101339891552925
0.01034	0.0011811087280512
0.01035	0.000868650823831564
0.01036	0.000549296289682397
0.01037	0.0003304297104478
0.01038	0.000735505297780052
0.01039	0.00194829795509577
0.0104	0.0011899932101369
0.01041	0.000818062014877798
0.01042	0.00134626273065805
0.01043	0.000576598830521105
0.01044	0.000695991665124894
0.01045	2.48278677463532e-05
0.01046	0.000832504369318486
0.01047	0.00289861299097539
0.01048	0.0025506577268243
0.01049	0.00202862340956928
0.0105	0.00239633549004794
0.01051	0.00171089161187411
0.01052	0.0023758890107274
0.01053	0.000414812006056324
0.01054	0.000133794620633109
0.01055	0.000818386562168598
0.01056	0.00135693222284317
0.01057	0.00074731070548296
0.01058	0.00127628222107888
0.01059	0.00125567346811294
0.0106	0.00126321919262407
0.01061	0.000500005669891831
0.01062	8.81551578640893e-05
0.01063	0.00224006596952678
0.01064	0.0023497223854065
0.01065	0.00184476736932993
0.01066	0.00416479367762804
0.01067	0.00398260094225406
0.01068	0.00251726992428302
0.01069	0.00203572288155554
0.0107	0.000308725610375407
0.01071	0.00167730096727608
0.01072	0.00102122861891984
0.01073	0.000908935256302343
0.01074	0.00302611950784921
0.01075	0.0037960673868656
0.01076	0.00218558259308337
0.01077	0.00118654489517211
0.01078	7.07918778061879e-05
0.01079	0.00164456225931645
0.0108	0.0019427400827408
0.01081	0.00146001655608416
0.01082	0.00340807110071181
0.01083	0.00645670607686042
0.01084	0.00556002248078586
0.01085	0.004482850022614
0.01086	0.00270952362567187
0.01087	0.000226939693093304
0.01088	0.00024069238454105
0.01089	0.00030905015766622
0.0109	0.000869178213179103
0.01091	0.00218558259308338
0.01092	0.00238623395562174
0.01093	0.00214144416153431
0.01094	0.00131352402269841
0.01095	4.90877777337759e-06
0.01096	4.94934618473087e-05
0.01097	0.000281098522245885
0.01098	0.000997171550989134
0.01099	0.00162030234932899
0.011	0.00188829727470874
0.01101	0.00110346078872681
0.01102	0.000453270860016339
0.01103	0.000204667635262012
0.01104	0.000588241964578621
0.01105	0.000568038895726191
0.01106	0.00113157469779253
0.01107	0.00102707047015429
0.01108	0.00136058337986471
0.01109	0.000758994407951841
0.0111	0.000449863113462926
0.01111	0.000407671965658656
0.01112	0.000920740664005285
0.01113	0.000396677926182754
0.01114	0.00119449630379677
0.01115	0.000745201148092742
0.01116	0.00129242844879627
0.01117	0.00111907962709664
0.01118	0.000760941691696636
0.01119	0.000848123207688283
0.0112	0.000753030851483307
0.01121	0.000211767107248282
0.01122	0.000841267146170143
0.01123	0.00115538835525513
0.01124	0.00247702606022358
0.01125	0.0014582721143961
0.01126	0.00104926139116288
0.01127	0.000493717566132543
0.01128	0.000501263290643686
0.01129	0.000320206470787504
0.0113	0.00049217596650123
0.01131	0.00137494459748269
0.01132	0.00253994766622783
0.01133	0.000967556610703474
0.01134	0.000660291463136673
0.01135	0.000143328197300441
0.01136	0.0002742424607277
0.01137	0.000261017158627515
0.01138	0.00027172721922398
0.01139	0.00107542801648379
0.0114	0.00221767220646144
0.01141	0.00111068196594715
0.01142	0.000980538502335549
0.01143	2.88847088813821e-05
0.01144	0.00018466740846636
0.01145	0.000222152620553979
0.01146	4.09335270524061e-05
0.01147	0.000137121230363853
0.01148	0.000487835146486762
0.01149	0.000239556469023228
0.0115	0.00041156653314829
0.01151	0.000728324688971065
0.01152	0.000602359771728579
0.01153	0.00026888743042948
0.01154	0.000229982323944581
0.01155	0.000670027881860752
0.01156	0.000483778305351745
0.01157	0.000162679329514501
0.01158	0.000266980715095997
0.01159	0.000623982734978215
0.0116	0.000279516354203248
0.01161	0.000174160189926632
0.01162	0.000397448725998416
0.01163	0.000805282965302496
0.01164	7.40373507142225e-05
0.01165	6.04063645005378e-05
0.01166	2.74242460727723e-05
0.01167	0.000856236889958378
0.01168	1.50103121996063e-06
0.01169	5.57004287839012e-05
0.0117	9.97171550989105e-05
0.01171	0.000308725610375393
0.01172	0.000348239243030551
0.01173	0.00086966503411532
0.01174	0.000727148205041895
0.01175	0.00225986335426569
0.01176	0.000621994882822039
0.01177	0.000267589241266249
0.01178	0.00063351631164549
0.01179	0.000753030851483328
0.0118	6.3002742826934e-05
0.01181	0.000435583032667647
0.01182	0.000450552776455884
0.01183	0.0014542964100838
0.01184	0.00181624777615074
0.01185	0.00115100696682932
0.01186	0.00192497111856936
0.01187	0.00200720328837631
0.01188	0.00119189992547034
0.01189	0.000366738438606258
0.0119	0.000563292391598203
0.01191	8.31652432680247e-05
0.01192	0.00013992045074703
0.01193	0.000203572288155572
0.01194	0.000314324051141754
0.01195	0.000330470278859144
0.01196	0.000487510599195978
0.01197	0.000675261206924916
0.01198	0.000976765640079975
0.01199	0.00239532127976417
0.012	0.00328170049935579
0.01201	0.000862687267363065
0.01202	0.00140244998037816
0.01203	0.000960092023015022
0.01204	0.000427266508340848
0.01205	0.000177081115543843
0.01206	0.000854411311447621
0.01207	0.00257645923644304
0.01208	0.00226732794195413
0.01209	0.000905527509748926
0.0121	0.00143206492066384
0.01211	0.00125567346811297
0.01212	0.000942647606134446
0.01213	6.23536482453446e-05
0.01214	2.55175307393146e-05
0.01215	0.000772503688931455
0.01216	0.000563779212534419
0.01217	0.000350592210888857
0.01218	0.00056024976074697
0.01219	0.000882768630981478
0.0122	0.000771286636591001
0.01221	4.69376519322475e-05
0.01222	6.36924058198954e-05
0.01223	0.000737533718347533
0.01224	0.000681589879095515
0.01225	0.000477287359535665
0.01226	0.000384994223713861
0.01227	0.00081948190927506
0.01228	0.000573312789201733
0.01229	4.30025160312626e-05
0.0123	5.94327226281141e-05
0.01231	0.00104707069694997
0.01232	0.000800009071826925
0.01233	0.000487510599195942
0.01234	0.000418747141957269
0.01235	0.000695869959890842
0.01236	0.000315013714134683
0.01237	2.02842056751198e-06
0.01238	1.83369219303116e-05
0.01239	0.000482966937124739
0.0124	0.000938631333410751
0.01241	0.000655666664242747
0.01242	0.000609540380537507
0.01243	0.000821916013956069
0.01244	0.000310348346829413
0.01245	7.79724866151762e-05
0.01246	0.000123490244150159
0.01247	0.000372134037315864
0.01248	0.00154946990311148
0.01249	0.00120265055447819
0.0125	0.00133267231285572
0.01251	0.0024302101135254
0.01252	0.00169823426753283
0.01253	0.000512176193296911
0.01254	0.000459964647889136
0.01255	2.02842056751243e-05
0.01256	0.0001781764626503
0.01257	4.15826216340079e-05
0.01258	0.000235296785831453
0.01259	0.00126155588775873
0.0126	0.00107262879610062
0.01261	0.000281869322061541
0.01262	9.49706509709316e-05
0.01263	3.00206243991905e-05
0.01264	3.53756546974203e-05
0.01265	9.54574719071389e-05
0.01266	7.82970339059829e-05
0.01267	0.00059473291039467
0.01268	0.000862200446426875
0.01269	0.000564874559640901
0.0127	0.000248684361577058
0.01271	0.000806337743997628
0.01272	0.000730434246361296
0.01273	0.00034669764339926
0.01274	0.000660940557718298
0.01275	0.000770191289484507
0.01276	0.00129839200526476
0.01277	9.25365462899191e-05
0.01278	3.89862433075926e-05
0.01279	0.000768609121441855
0.0128	0.000587511733174337
0.01281	0.000579073503613477
0.01282	0.000751732662320155
0.01283	0.000694409497082248
0.01284	0.00133376765996218
0.01285	4.00004535913462e-05
0.01286	0.000266453325748443
0.01287	0.000431039370596399
0.01288	0.00022527638822793
0.01289	0.000570594705641257
0.0129	0.000910760834813115
0.01291	0.000748487189412133
0.01292	0.00152050405740739
0.01293	0.000104260817170149
0.01294	0.000430065728723999
0.01295	0.000258867032825935
0.01296	0.000262315347790708
0.01297	0.000957617349922653
0.01298	0.00146208554506301
0.01299	0.0013631797581911
0.013	0.00184849966317416
0.01301	0.000391079485416413
0.01302	0.000690028108656402
0.01303	0.00013509280979633
0.01304	0.000126979127526288
0.01305	0.000333066657185558
0.01306	0.000615544505417351
0.01307	0.00131072480231523
0.01308	0.00172026291489602
0.01309	0.000764390006661404
0.0131	0.00135356504470108
0.01311	0.000340977497398841
0.01312	0.000261138863861569
0.01313	3.00206243991884e-05
0.01314	2.7343109250068e-05
0.01315	0.000375257804989811
0.01316	0.000836074389517318
0.01317	4.94934618473045e-05
0.01318	0.000136512704193592
0.01319	0.000659236684441561
0.0132	0.000527267642319202
0.01321	0.000508930720388892
0.01322	0.00066345579922199
0.01323	0.00256088096648453
0.01324	0.00358709950000047
0.01325	0.00118155498057604
0.01326	0.000964716821908957
0.01327	4.20694425702097e-05
0.01328	8.44228640198748e-05
0.01329	0.000209414139389992
0.0133	1.51320174336363e-05
0.01331	0.000442073978483655
0.01332	0.000526091158390015
0.01333	1.48074701428323e-05
0.01334	2.10955739021324e-05
0.01335	0.00037404075264933
0.01336	0.000501952953636667
0.01337	0.000242964215576661
0.01338	0.000488484241068363
0.01339	0.00120995286852121
0.0134	0.000782970339059817
0.01341	0.000163734108209604
0.01342	1.01421028375452e-06
0.01343	0.000145153775811203
0.01344	0.000764957964420319
0.01345	0.000400004535913468
0.01346	0.000389497317373747
0.01347	0.00164809171110392
0.01348	0.00187628902494907
0.01349	0.00104183737188578
0.0135	0.000343736149370675
0.01351	0.000324952974915505
0.01352	0.000227264240384073
0.01353	0.000431850738823381
0.01354	0.000205195024609543
0.01355	0.000436881221830827
0.01356	0.000728486962616441
0.01357	6.31650164723411e-05
0.01358	2.43816152215017e-05
0.01359	0.000162476487457759
0.0136	0.000194931216537951
0.01361	0.000371322669088829
0.01362	0.000314161777496338
0.01363	0.000519275665283192
0.01364	0.000315013714134693
0.01365	0.000729582309722895
0.01366	0.000673800744116301
0.01367	0.00235629446804524
0.01368	0.00139685153961182
0.01369	0.000761469081044198
0.0137	0.00213296536356211
0.01371	0.00262692634016277
0.01372	0.00262769713997841
0.01373	4.30430844426132e-05
0.01374	3.95947694778509e-05
0.01375	0.000508930720388879
0.01376	0.000337691456079458
0.01377	0.000104017406702027
0.01378	0.000348117537796487
0.01379	0.00053891077637675
0.0138	0.000737533718347559
0.01381	1.3184733688831e-05
0.01382	0.000139311924576776
0.01383	0.000859157815575593
0.01384	0.000268278904259192
0.01385	7.90678337216313e-05
0.01386	7.5376108288767e-05
0.01387	0.000287427194416542
0.01388	0.000115741677582271
0.01389	0.000304100811481474
0.0139	0.000825851149857047
0.01391	0.00367752648890018
0.01392	0.00245763435959816
0.01393	0.00193385560065508
0.01394	0.0014665075019002
0.01395	0.0012399734929204
0.01396	0.00203706163913012
0.01397	0.000524630695581436
0.01398	0.000154241099953645
0.01399	0.00165170229971408
0.014	0.00131409198045731
0.01401	0.00101534619927407
0.01402	0.000950315035879622
0.01403	0.0014418013393879
0.01404	0.00186699885874987
0.01405	0.000478747822344297
0.01406	0.000309171862900248
0.01407	0.00110159464180471
0.01408	0.00101794257760051
0.01409	0.00059331301599745
0.0141	0.000949138551950505
0.01411	0.000557247698307083
0.01412	0.000667431503534395
0.01413	0.000512176193296925
0.01414	0.000763497501611709
0.01415	0.00167214877903459
0.01416	0.00168849784880875
0.01417	0.000457124859094597
0.01418	0.00100366249680515
0.01419	0.000367144122719749
0.0142	0.000387022644281379
0.01421	0.0009654064849019
0.01422	0.00168277770280837
0.01423	0.0031538288667798
0.01424	0.0031538288667798
0.01425	0.00128009565174579
0.01426	0.00316827122122048
0.01427	0.00260587133467198
0.01428	0.0021157643571496
0.01429	0.00114601705223323
0.0143	0.000386292412877102
0.01431	0.000562197044491811
0.01432	0.000430065728724061
0.01433	0.000498829185962704
0.01434	0.000359314419329177
0.01435	0.000326697416603564
0.01436	0.00051233846694231
0.01437	0.000170793011784543
0.01438	6.68973103165569e-05
0.01439	0.000449173450469963
0.0144	0.000348766632378111
0.01441	0.000632948353886605
0.01442	0.000625727176666254
0.01443	0.000601791813969616
0.01444	0.000747838094830513
0.01445	0.000123084560036669
0.01446	0.000285317637026329
0.01447	0.000288238562643533
0.01448	8.90070945024575e-05
0.01449	5.1805861294262e-05
0.0145	5.92298805713484e-05
0.01451	0.000233876891434164
0.01452	0.000106978900730585
0.01453	0.00020576298236845
0.01454	0.000468159466981875
0.01455	0.00212761033326388
0.01456	0.000293147340416911
0.01457	1.5132017433646e-05
0.01458	4.58423048257989e-06
0.01459	0.000198825784027568
0.0146	0.000106613785028446
0.01461	0.000154646784067144
0.01462	0.000506699457764631
0.01463	0.00456463593989612
0.01464	0.00159060627222063
0.01465	0.000860050320625336
0.01466	0.00104001179337505
0.01467	0.00114930309355263
0.01468	0.00063307005912068
0.01469	0.000370186753571046
0.0147	0.00031744781881571
0.01471	0.00385635204613207
0.01472	0.00252181358635425
0.01473	0.00248769555240871
0.01474	0.00261735219508411
0.01475	0.00206221405416728
0.01476	0.00107376471161843
0.01477	0.000670920386910447
0.01478	0.000187750607728966
0.01479	0.000610189475119107
0.0148	0.000776519961655137
0.01481	0.00114504341036082
0.01482	0.000701711811125284
0.01483	0.000825851149857051
0.01484	0.000488849356770539
0.01485	7.51732662320175e-05
0.01486	6.85606151819553e-06
0.01487	0.00134950820356607
0.01488	0.00263633821159602
0.01489	0.00273147113621236
0.0149	0.00167993791401388
0.01491	0.00238108176738027
0.01492	0.00160196542739873
0.01493	0.000657045990228662
0.01494	8.60050320625355e-05
0.01495	0.00109847087413073
0.01496	0.00303098771721125
0.01497	0.00247726947069169
0.01498	0.00138082701712847
0.01499	0.00155044354498387
0.015	0.00102155316621065
0.01501	0.000346778780221934
0.01502	0.000214890874922271
0.01503	0.00127680961042645
0.01504	0.00223199285566807
0.01505	0.00149717722088099
0.01506	0.00102759785950184
0.01507	0.000827271044254294
0.01508	0.000522196590900414
0.01509	0.000330145731568344
0.0151	0.000878387242555601
0.01511	0.00176574010401964
0.01512	0.00287488047033548
0.01513	0.00159876052290201
0.01514	0.00204870477318764
0.01515	0.00161450106650591
0.01516	0.0010454073920846
0.01517	8.44228640198691e-05
0.01518	8.60861688852277e-05
0.01519	0.000300409086048602
0.0152	0.00140407271683216
0.01521	0.000945811942219737
0.01522	0.00130001474171876
0.01523	0.00136804796755314
0.01524	0.00108958639204501
0.01525	0.000509417541325083
0.01526	0.000693760402500626
0.01527	8.08934122323977e-05
0.01528	0.000296149402856833
0.01529	0.000100690796971321
0.0153	2.48278677463551e-05
0.01531	7.66337290406362e-05
0.01532	6.57613947987613e-05
0.01533	0.000439437031745913
0.01534	8.60861688852445e-05
0.01535	0.00105193890631199
0.01536	0.00072211772203445
0.01537	0.000234363712370396
0.01538	0.000227264240384093
0.01539	0.000251726992428298
0.0154	6.23536482453401e-05
0.01541	0.00065923668444157
0.01542	0.000341586023569121
0.01543	0.00213073410093784
0.01544	0.00159174218773842
0.01545	0.000963986590504646
0.01546	0.00144979331642388
0.01547	0.00154525078833101
0.01548	0.00136898104101418
0.01549	0.000155498720705494
0.0155	0.000307062305510045
0.01551	0.00262854907661677
0.01552	0.00258031323552132
0.01553	0.00155299935489894
0.01554	0.0016609113290906
0.01555	0.00131847336888314
0.01556	0.00109279129654169
0.01557	0.00024345103651285
0.01558	0.000762077607214453
0.01559	0.00380969837307929
0.0156	0.00408511731773615
0.01561	0.00180870205163955
0.01562	0.00345334544777871
0.01563	0.00403578612953425
0.01564	0.00271504092961551
0.01565	0.00106873422861101
0.01566	0.000614408589899565
0.01567	0.000372742563486107
0.01568	0.000385765023529535
0.01569	6.00412487983768e-05
0.0157	0.00147449947893619
0.01571	0.00327614262700081
0.01572	0.00202294383198022
0.01573	0.000888610482215883
0.01574	0.000779319182038302
0.01575	0.000194890648126602
0.01576	0.000591690279543399
0.01577	0.000304831042885777
0.01578	0.00149567618966102
0.01579	0.00252765543758868
0.0158	0.00254968408495186
0.01581	0.000654327906668186
0.01582	0.000882930904626822
0.01583	0.00017655372619631
0.01584	0.000662157610058793
0.01585	0.000582927502691755
0.01586	0.000772503688931474
0.01587	0.000899807363748563
0.01588	0.000950315035879637
0.01589	5.27389347553383e-06
0.0159	0.000297366455197323
0.01591	0.000322032049298305
0.01592	0.000685606151819238
0.01593	0.000669419355690491
0.01594	0.00102832809090618
0.01595	0.000940619185566955
0.01596	0.000487835146486821
0.01597	0.000365521386265769
0.01598	8.94533470273123e-05
0.01599	0.000744186937808984
0.016	0.00120054099708795
0.01601	0.00162801034748554
0.01602	0.00300486166030169
0.01603	0.00236550349742177
0.01604	0.00139725722372533
0.01605	0.000128601863980288
0.01606	0.000264708884060377
0.01607	0.00054057408124207
0.01608	0.00122066292911767
0.01609	0.00203349161893128
0.0161	0.00411319065839051
0.01611	0.00374462664127351
0.01612	0.00369517374783753
0.01613	0.00227994471788403
0.01614	0.00296068266034122
0.01615	0.000977414734661537
0.01616	0.000569255948066674
0.01617	0.00029456723481414
0.01618	0.00031144369393587
0.01619	0.000626579113304625
0.0162	0.000760738849639896
0.01621	0.000537531450390799
0.01622	0.00135547176003454
0.01623	0.000545563995838142
0.01624	0.000400004535913433
0.01625	0.000266331620514367
0.01626	0.00035059221088885
0.01627	0.000830841064453114
0.01628	0.0012482900172472
0.01629	0.000714369155466554
0.0163	0.00124277271330356
0.01631	0.000203166604042053
0.01632	7.87027180194759e-05
0.01633	4.00004535913448e-05
0.01634	2.37730890512379e-05
0.01635	6.56396895646923e-05
0.01636	0.000142354555428018
0.01637	0.000110548920929433
0.01638	1.12374499440184e-05
0.01639	0.00106597557663918
0.0164	0.00114455658942462
0.01641	0.00137932598590851
0.01642	0.00105169549584389
0.01643	0.00104893684387207
0.01644	0.000675788596272471
0.01645	0.000171401537954801
0.01646	0.000511567667126655
0.01647	0.000194809511303911
0.01648	9.35507565736924e-05
0.01649	0.000133267231285571
0.0165	0.000393432453274732
0.01651	0.00105157379060984
0.01652	0.000903742499649519
0.01653	0.000777655877172927
0.01654	0.00129758063703775
0.01655	0.000553109720349328
0.01656	0.000784795917570608
0.01657	0.000923174768686298
0.01658	0.00070897355675698
0.01659	0.000207426287233833
0.0166	7.69988447427731e-05
0.01661	0.000383655466139308
0.01662	8.78306105732937e-05
0.01663	0.000517368949949739
0.01664	0.000157811120152469
0.01665	8.96561890840536e-05
0.01666	0.000168764591217039
0.01667	0.000339030213654038
0.01668	3.5862475633622e-05
0.01669	0.000421911478042604
0.0167	5.14407455921215e-05
0.01671	0.000584834218025209
0.01672	0.000419680215418342
0.01673	0.000112049952149387
0.01674	0.000166330486536021
0.01675	0.000340977497398838
0.01676	0.000134078599512574
0.01677	0.000647025592625142
0.01678	0.00041582621634007
0.01679	0.00195134058594703
0.0168	0.00160594113171102
0.01681	0.00129514653235673
0.01682	0.000954574719071382
0.01683	0.000363371260464175
0.01684	0.000346657074987871
0.01685	0.000739724412560463
0.01686	0.00115871496498585
0.01687	0.00262984726577996
0.01688	0.00271471638232468
0.01689	0.00156837478280066
0.0169	0.00089790064841508
0.01691	0.000202071256935601
0.01692	0.00043298665434122
0.01693	0.000344831496477128
0.01694	0.000889340713620189
0.01695	0.00134950820356607
0.01696	0.00149717722088097
0.01697	0.000467550940811631
0.01698	0.000683577731251727
0.01699	0.000623171366751231
0.017	0.00119465857744222
0.01701	0.000273431092500703
0.01702	0.00102155316621069
0.01703	0.00145664937794209
0.01704	0.00137494459748268
0.01705	0.000582440681755547
0.01706	0.000890882313251516
0.01707	0.00118415135890248
0.01708	0.00185661334544423
0.01709	0.000284709110856061
0.0171	0.000342113412916686
0.01711	0.00139510709792376
0.01712	0.00148257259279489
0.01713	0.000816926099359991
0.01714	0.000708973556756972
0.01715	0.000557612814009192
0.01716	0.000864918529987333
0.01717	2.15012580156325e-05
0.01718	0.000212903022766112
0.01719	0.000667472071945673
0.0172	0.000639398731291299
0.01721	0.000320368744432931
0.01722	0.000400531925261012
0.01723	0.000262923873960958
0.01724	0.000620696693658803
0.01725	0.000159109309315669
0.01726	0.000284993089735499
0.01727	0.000876318253576769
0.01728	0.00133267231285573
0.01729	0.00104573193937541
0.0173	0.00251726992428302
0.01731	0.00182557851076123
0.01732	0.00265625730156894
0.01733	0.000521425791084748
0.01734	0.000229211524128898
0.01735	9.88652184605621e-05
0.01736	0.00051684156060219
0.01737	0.000302031822502613
0.01738	0.00115250799804925
0.01739	0.000975629724562154
0.0174	0.00175750471651553
0.01741	4.30025160312605e-05
0.01742	0.000288238562643515
0.01743	0.00155267480760812
0.01744	0.00287098590284586
0.01745	0.00193174604326487
0.01746	0.00296072322875261
0.01747	0.00228286564350128
0.01748	0.00407927546650172
0.01749	0.000950355604290961
0.0175	0.000207791402935985
0.01751	0.000412864722311486
0.01752	0.00136058337986468
0.01753	0.00125161662697792
0.01754	0.00276360131800174
0.01755	0.00196549896150827
0.01756	0.00219296604394913
0.01757	0.000595909394323827
0.01758	0.000677817016839981
0.01759	0.000118338055908675
0.0176	0.000212456770241256
0.01761	0.000261463411152367
0.01762	0.00105303425341845
0.01763	0.000843822956085201
0.01764	0.000407063439488408
0.01765	1.57811120152463e-05
0.01766	0.000215580537915225
0.01767	6.49500265717502e-05
0.01768	8.84391367435462e-05
0.01769	9.89869236946125e-05
0.0177	0.00019152346998453
0.01771	0.00026876572519541
0.01772	0.000449173450469965
0.01773	2.86412984132686e-05
0.01774	1.20893865823697e-05
0.01775	0.000358178503811331
0.01776	0.000293593592941736
0.01777	0.000190874375402917
0.01778	0.00059558484703301
0.01779	0.00145174060016871
0.0178	0.00206416133791208
0.01781	0.000658384747803208
0.01782	0.000207791402935976
0.01783	0.000414487458765472
0.01784	0.000556801445782144
0.01785	0.000287264920771109
0.01786	0.00034483149647711
0.01787	0.00049189198762178
0.01788	0.000193430185317992
0.01789	5.61466813087506e-05
0.0179	0.000570594705641269
0.01791	0.0016480917111039
0.01792	0.00149376947432755
0.01793	0.00100122839212418
0.01794	0.00107072208076716
0.01795	0.000862362720072277
0.01796	0.000270226188004018
0.01797	0.000107181742787362
0.01798	0.000808325596153731
0.01799	0.00298279244452714
0.018	0.00328332323580979
0.01801	0.00225771322846413
0.01802	0.00205523628741503
0.01803	0.00218099836260081
0.01804	0.00109830860048532
0.01805	9.87435132265063e-05
0.01806	2.94120982289336e-05
0.01807	0.00123916212469341
0.01808	0.0015286583080888
0.01809	0.000571568347513684
0.0181	0.000768933668732649
0.01811	0.00110674683004619
0.01812	0.000663455799222006
0.01813	0.000136472135782243
0.01814	6.65321946144007e-05
0.01815	0.000581101924180985
0.01816	0.000824431255459786
0.01817	0.000202233530581
0.01818	0.000253674276173119
0.01819	0.0001058429852128
0.0182	7.85810127854281e-05
0.01821	2.27994471788382e-05
0.01822	0.000114118941128252
0.01823	0.00073367971926928
0.01824	0.00129315868020058
0.01825	0.000938144512474533
0.01826	0.00059229880571364
0.01827	0.000675058364868142
0.01828	0.000397976115345929
0.01829	0.000204667635261999
0.0183	7.43213295936456e-05
0.01831	0.000448280945420275
0.01832	0.000791935957968252
0.01833	0.000655788369476799
0.01834	0.000372742563486111
0.01835	0.000946907289326199
0.01836	0.00133267231285573
0.01837	0.00145015843212605
0.01838	0.000649824813008317
0.01839	0.000126248896121978
0.0184	6.83172047138187e-05
0.01841	3.61058861017253e-05
0.01842	0.000144950933754445
0.01843	0.000467550940811631
0.01844	0.00186168439686298
0.01845	0.000903742499649526
0.01846	0.000608729012310507
0.01847	0.000119798518717262
0.01848	0.000123409107327436
0.01849	1.89860165119069e-05
0.0185	0.000505522973835461
0.01851	0.000822767950594422
0.01852	0.00229811936616897
0.01853	0.000739683844149122
0.01854	0.00204728487879038
0.01855	0.000885405577719201
0.01856	0.000589134469628328
0.01857	0.000342153981328008
0.01858	0.000235783606767651
0.01859	0.000551730394363412
0.0186	0.0010462187603116
0.01861	0.000480086579918858
0.01862	0.00079794008284808
0.01863	0.00014036670327186
0.01864	0.000259637832641605
0.01865	0.000146857649087911
0.01866	0.0013521045818925
0.01867	0.00280591417104008
0.01868	0.00294202119112017
0.01869	0.00385578408837319
0.0187	0.00193904835730795
0.01871	5.59032708406369e-05
0.01872	5.19275665282958e-06
0.01873	1.31847336888306e-05
0.01874	0.000751732662320127
0.01875	0.00190225280821323
0.01876	0.00147506743669509
0.01877	0.0014125920832157
0.01878	0.000574124157428748
0.01879	0.000445035472512241
0.0188	7.48487189412078e-05
0.01881	5.61872497200898e-05
0.01882	0.000146046280860883
0.01883	0.000625483766198155
0.01884	0.0009000102058053
0.01885	0.000666052177548405
0.01886	0.000520614422857761
0.01887	0.000263572968542577
0.01888	1.83369219303124e-05
0.01889	0.000115052014589306
0.0189	0.000111725404858579
0.01891	0.000359598398208615
0.01892	0.000647025592625139
0.01893	0.00059213653206825
0.01894	0.000575949735939501
0.01895	0.000229860618710526
0.01896	3.13593819737466e-05
0.01897	2.82761827111278e-05
0.01898	3.90268117189425e-05
0.01899	0.000238623395562175
0.019	0.000407185144722457
0.01901	0.000102435238659381
0.01902	5.00208511948601e-05
0.01903	0.00070134669542315
0.01904	0.000549539700150495
0.01905	0.000382357276976111
0.01906	0.000242112278938298
0.01907	0.000141867734491829
0.01908	0.00037103869020939
0.01909	7.99197703599224e-06
0.0191	6.77086785435651e-05
0.01911	0.000810272879898541
0.01912	0.000673800744116291
0.01913	0.000453757680952545
0.01914	0.000431039370596407
0.01915	0.000131157673895357
0.01916	0.000133794620633125
0.01917	9.74453240633006e-05
0.01918	0.000385602749884129
0.01919	0.000834289379417887
0.0192	0.000358624756336198
0.01921	0.0002527006343007
0.01922	0.000388888791203495
0.01923	0.000288887657225132
0.01924	0.000235661901533606
0.01925	2.66534462571146e-05
0.01926	0.000171401537954804
0.01927	0.00096930105239153
0.01928	0.000250307098031046
0.01929	0.000137932598590852
0.0193	0.00018702037632466
0.01931	0.00029412098228933
0.01932	0.000656924284994607
0.01933	0.000219434536993502
0.01934	5.46862185001406e-05
0.01935	0.00139271356165409
0.01936	0.000376353152096271
0.01937	0.000130508579313755
0.01938	0.000182476714253425
0.01939	0.000366413891315459
0.0194	0.000743416137993335
0.01941	8.82768630981489e-05
0.01942	1.96351110935183e-05
0.01943	0.00112378556281328
0.01944	0.000544022396206859
0.01945	0.000305399000644685
0.01946	0.000650717318058009
0.01947	0.00103895701467989
0.01948	0.0012907651439309
0.01949	5.32663241028831e-05
0.0195	0.000118865445256235
0.01951	0.000997171550989163
0.01952	0.00122370555996897
0.01953	0.00129222560673953
0.01954	0.00139737892895936
0.01955	0.00229166898876426
0.01956	0.00315606012940405
0.01957	0.000999362245202059
0.01958	0.000908448435366149
0.01959	3.87022644281444e-05
0.0196	0.000104260817170153
0.01961	0.000114605762064462
0.01962	0.00012823674827814
0.01963	0.000345480591058724
0.01964	0.000403290577232848
0.01965	0.000133104957640173
0.01966	0.000134443715214728
0.01967	0.000455218143761157
0.01968	0.000375866331160069
0.01969	4.56394627690288e-05
0.0197	0.00113104730844498
0.01971	0.00191555924713611
0.01972	0.000859117247164255
0.01973	0.00016438320279122
0.01974	8.96561890840541e-05
0.01975	0.000507307983934877
0.01976	0.00147036150097847
0.01977	0.00119579449295998
0.01978	0.00334673166275024
0.01979	0.00469705123454331
0.0198	0.00239231921732425
0.01981	0.000435299053788182
0.01982	0.000298948623239997
0.01983	0.000522196590900441
0.01984	0.00176963467150929
0.01985	0.00186939239501957
0.01986	0.00252631668001415
0.01987	0.00185008183121681
0.01988	0.000725079216063011
0.01989	3.91485169529922e-05
0.0199	1.36715546250299e-05
0.01991	0.000771286636590992
0.01992	0.00162553567439321
0.01993	0.00122163657099011
0.01994	0.00163612402975562
0.01995	0.000633881427347661
0.01996	0.000146086849272257
0.01997	0.000477774180471897
0.01998	7.20900669693992e-05
0.01999	0.0005129469931126
[truncated: 408,522 more rows]
