# Supplementary material for: Wireless Ultra-Low-Power Sensor Platform for Environmental Monitoring
Source: Sensors (Basel). 2025 Dec 9;25(24):7486. doi: 10.3390/s25247486 (PMC12737270; doi:10.3390/s25247486)
Supplement: Supplementary file 1 [file sensors-25-07486-s001.zip › Datasets_MDPI_Publication/Data_3_70m_distance_figure7.csv]

0	0.000118662603199482
1e-05	0.000723497048020358
2e-05	0.000685606151819231
3e-05	0.00051947850733996
4e-05	0.000618100315332425
5e-05	0.000288887657225141
6e-05	6.00412487983701e-05
7e-05	0.000159231014549737
8e-05	0.000229941755533225
9e-05	6.89662992954357e-06
0.0001	2.3529678583147e-05
0.00011	1.0142102837562e-05
0.00012	7.35505297780041e-05
0.00013	0.000190387554466722
0.00014	2.40164995193475e-05
0.00015	3.4158602356907e-05
0.00016	7.31042772531465e-05
0.00017	6.17045536637287e-05
0.00018	7.50109925866129e-05
0.00019	5.55787235498431e-05
0.0002	0.000280936248600484
0.00021	0.000932951755821699
0.00022	6.04469329118646e-06
0.00023	2.08521634340253e-05
0.00024	0.000217203274369241
0.00025	0.000139920450747002
0.00026	0.000857859626412388
0.00027	0.000852017775177945
0.00028	0.00107494119554758
0.00029	0.00180079121142626
0.0003	0.000196756795048709
0.00031	0.000100001133978368
0.00032	2.68157199025154e-05
0.00033	0.000117891803383826
0.00034	2.92092561721815e-05
0.00035	8.86825472116439e-05
0.00036	4.15826216340065e-05
0.00037	1.27384811639788e-05
0.00038	0.000134078599512576
0.00039	9.77698713541064e-05
0.0004	0.000342803075909615
0.00041	5.60249760746953e-05
0.00042	0.00159243185073138
0.00043	0.00103550869971514
0.00044	0.0011845976114273
0.00045	0.00181308344006538
0.00046	0.00268583167344332
0.00047	0.00329026043415072
0.00048	0.00191393651068212
0.00049	0.00178574033081532
0.0005	7.85810127854328e-05
0.00051	0.000118865445256239
0.00052	0.000162030234932898
0.00053	0.000524630695581433
0.00054	0.00108419079333544
0.00055	0.00119409061968327
0.00056	0.000520979538559913
0.00057	0.000285358205437661
0.00058	0.000309334136545654
0.00059	2.74242460727709e-05
0.0006	0.000340977497398853
0.00061	0.000640737488865853
0.00062	0.000877738147974015
0.00063	0.000367590375244618
0.00064	0.000126776285469534
0.00065	2.02842056751374e-07
0.00066	0.000319679081439979
0.00067	0.000602116361260423
0.00068	0.000683577731251723
0.00069	0.000352012105286127
0.0007	0.00105883553624154
0.00071	0.00034215398132801
0.00072	0.000338543392717835
0.00073	0.00018052943050861
0.00074	3.58624756336217e-05
0.00075	0.000860253162682055
0.00076	0.000296636223793027
0.00077	5.71608915925005e-05
0.00078	0.000358624756336213
0.00079	0.000135011672973632
0.0008	0.000157932825386524
0.00081	4.12986427545562e-05
0.00082	0.000137121230363845
0.00083	0.000274242460727689
0.00084	5.44022396206862e-05
0.00085	0.000119189992547036
0.00086	4.1582621634008e-05
0.00087	0.000748487189412116
0.00088	0.000531689599156376
0.00089	0.000199434310197824
0.0009	0.000278623849153517
0.00091	0.000422438867390156
0.00092	0.000499883964657772
0.00093	0.000239921584725381
0.00094	0.000307711400091659
0.00095	0.000518018044531354
0.00096	0.000279516354203222
0.00097	0.000156796909868715
0.00098	0.000210671760141847
0.00099	0.000399598851799962
0.001	0.000870435833930943
0.00101	0.000141380913555615
0.00102	0.000263086147606384
0.00103	0.000364953428506865
0.00104	0.000494812913239005
0.00105	0.000605280697345735
0.00106	0.000541669428348545
0.00107	0.000525847747921944
0.00108	0.000415582805871952
0.00109	1.50103121995889e-05
0.0011	9.2211998999131e-05
0.00111	0.000376515425741685
0.00112	0.00027931351214649
0.00113	0.000161178298294555
0.00114	0.000553555972874175
0.00115	0.000689662992954265
0.00116	0.000813396647572524
0.00117	0.000519478507339956
0.00118	0.00113177753984928
0.00119	0.00173717994242904
0.0012	0.00163636744022369
0.00121	0.00104001179337502
0.00122	0.000879604294896124
0.00123	0.00099266845732927
0.00124	0.00116585500538348
0.00125	0.000170225054025648
0.00126	0.000248278677463532
0.00127	0.00101794257760047
0.00128	0.0011842730641365
0.00129	0.000624631829559808
0.0013	0.00128683000802994
0.00131	0.00161340571939945
0.00132	0.00160594113171101
0.00133	0.000720048733055601
0.00134	0.000475299507379549
0.00135	9.82161238789495e-05
0.00136	6.1866827309129e-05
0.00137	2.75865197181701e-05
0.00138	0.000146127417683596
0.00139	0.000221097841858859
0.0014	0.00039874691516161
0.00141	0.000100001133978368
0.00142	0.000231280513107778
0.00143	0.000529823452234269
0.00144	0.000383046939969063
0.00145	2.34485417604449e-05
0.00146	4.67753782868398e-05
0.00147	6.49905949830994e-05
0.00148	0.000176310315728185
0.00149	0.00046625275164843
0.0015	0.000633881427347662
0.00151	0.00184610612690452
0.00152	0.00300615984946492
0.00153	0.000532257556915292
0.00154	0.000309171862900258
0.00155	7.07918778061905e-05
0.00156	8.63701477646873e-05
0.00157	0.000568160600960253
0.00158	0.00101291209459305
0.00159	0.00122488204389811
0.0016	0.00393696147948504
0.00161	0.0025847351923585
0.00162	0.00324750132858753
0.00163	0.00202132109552623
0.00164	0.00162667158991099
0.00165	0.000479234643280512
0.00166	0.000172983705997469
0.00167	0.000392905063927175
0.00168	5.1927566528322e-05
0.00169	8.11368227005186e-08
0.0017	0.000252700634300708
0.00171	7.34288245439555e-05
0.00172	5.94732910394664e-05
0.00173	2.02842056751251e-05
0.00174	0.000230955965816973
0.00175	0.000668973103165631
0.00176	0.000275865197181709
0.00177	0.00027294427156449
0.00178	0.000580980218946945
0.00179	7.28608667850589e-05
0.0018	6.05686381459254e-05
0.00181	0.000293715298175807
0.00182	0.00152163997292517
0.00183	0.00408158786594868
0.00184	0.00276522405445576
0.00185	0.00335650864988567
0.00186	0.00488906152546409
0.00187	0.00286709133535626
0.00188	0.00142545226961376
0.00189	0.000829624012112623
0.0019	0.00047529950737953
0.00191	0.000634165406227114
0.00192	0.000451932102441792
0.00193	0.000212456770241265
0.00194	0.000790678337216392
0.00195	0.000549539700150496
0.00196	0.000271078124642376
0.00197	1.8052943050862e-05
0.00198	4.49903681874282e-05
0.00199	0.000565726496279243
0.002	0.000432378128170982
0.00201	0.000225276388227948
0.00202	0.000212903022766124
0.00203	0.000153267458081253
0.00204	0.000189860165119175
0.00205	0.000243167057633394
0.00206	0.000375906899571413
0.00207	0.00119116969406604
0.00208	0.00115538835525514
0.00209	0.000331200510263452
0.0021	0.00027655486017466
0.00211	0.000162314213812355
0.00212	9.89869236946132e-05
0.00213	0.000473595634102809
0.00214	0.000741631127893913
0.00215	0.0021915055811405
0.00216	0.00187344923615455
0.00217	0.00106147248297928
0.00218	0.000764836259186254
0.00219	0.000586213544011105
0.0022	0.000342803075909614
0.00221	2.16229632496845e-05
0.00222	0.000100122839212416
0.00223	0.00157056547701358
0.00224	0.0013635043054819
0.00225	0.00125506494194267
0.00226	0.000592379942536329
0.00227	0.000673963017761678
0.00228	0.00045185096561907
0.00229	0.000235296785831448
0.0023	9.30233672261211e-05
0.00231	0.000646660476923002
0.00232	0.000447266735136519
0.00233	0.000387590602040294
0.00234	0.00143555380403995
0.00235	0.00177868142724037
0.00236	0.00126330032944679
0.00237	0.00191036649048328
0.00238	0.00106329806149006
0.00239	0.00151312060654164
0.0024	0.000559681802988051
0.00241	0.000762077607214444
0.00242	0.000193186774849893
0.00243	0.000271078124642375
0.00244	0.000200286246836196
0.00245	4.920948296785e-05
0.00246	7.17655196785875e-05
0.00247	0.000497084744274611
0.00248	0.000628404691815363
0.00249	0.00204245723783968
0.0025	0.0022215262055397
0.00251	0.00318056344985964
0.00252	0.00190643135458234
0.00253	0.00037103869020939
0.00254	0.000124139338731767
0.00255	0.000125153549015524
0.00256	0.000337569750845429
0.00257	0.00109798405319452
0.00258	0.00202781204134227
0.00259	0.00203239627182487
0.0026	0.00161835506558422
0.00261	0.000700251348316675
0.00262	0.00047911293804646
0.00263	0.000111198015511033
0.00264	2.35296785831447e-05
0.00265	5.32663241028784e-05
0.00266	0.00041919339448214
0.00267	0.000273147113621234
0.00268	0.000473839044570922
0.00269	0.000955183245241634
0.0027	0.00105254743248224
0.00271	0.000633881427347647
0.00272	0.00051331210881471
0.00273	0.000375338941812514
0.00274	0.000155944973230361
0.00275	0.000314892008900644
0.00276	0.000321504659950735
0.00277	0.000156310088932523
0.00278	0.000313918367028256
0.00279	0.00129794575273994
0.0028	0.00111794371157889
0.00281	0.000618140883743779
0.00282	0.000478098727762711
0.00283	0.000321504659950738
0.00284	0.000139758177101615
0.00285	5.29823452234268e-05
0.00286	0.000277853049337866
0.00287	0.00126979127526285
0.00288	0.00117895860224964
0.00289	0.00219150558114053
0.0029	0.00178898580372336
0.00291	0.00134220588952305
0.00292	0.000814289152622233
0.00293	5.86213544011115e-05
0.00294	4.4341273605823e-05
0.00295	0.000595949962735162
0.00296	0.000510228909552082
0.00297	0.000643293298780916
0.00298	0.000860253162682061
0.00299	0.000657532811164867
0.003	0.000510350614786157
0.00301	2.70185619592699e-05
0.00302	0.000427266508340855
0.00303	0.000147871859371658
0.00304	4.88849356770494e-05
0.00305	0.000205519571900369
0.00306	0.00022203091531992
0.00307	0.000257731117308142
0.00308	0.000306534916162492
0.00309	0.000461059994995586
0.0031	3.66738438606266e-05
0.00311	0.000597856678068615
0.00312	0.000438828505575647
0.00313	0.000301910117268559
0.00314	0.0002921736985445
0.00315	0.000327184237539772
0.00316	0.000341586023569109
0.00317	0.00168829500675201
0.00318	0.000439193621277805
0.00319	0.00215645447373389
0.0032	0.00133599892258643
0.00321	0.000464954562485202
0.00322	0.000251848697662345
0.00323	0.000449173450469977
0.00324	0.000281098522245893
0.00325	0.0012557140365243
0.00326	0.000439518168568615
0.00327	0.00264591235667466
0.00328	0.00125924348831175
0.00329	0.000545280016958688
0.0033	0.000204545930027947
0.00331	0.000366170480847353
0.00332	0.000440248399972918
0.00333	0.000675058364868165
0.00334	0.000276554860174657
0.00335	0.00144691295921802
0.00336	0.000628526397049413
0.00337	0.00119210276752709
0.00338	0.000604063645005226
0.00339	0.000756195187568667
0.0034	0.000970802083611496
0.00341	0.000153551436960701
0.00342	0.000120082497596743
0.00343	6.44226372241959e-05
0.00344	8.91287997364933e-05
0.00345	0.000546902753412714
0.00346	0.000473595634102818
0.00347	0.000493717566132537
0.00348	0.000466090478003018
0.00349	4.58423048257825e-05
0.0035	6.75464048981669e-05
0.00351	0.000180204883217807
0.00352	0.000170793011784541
0.00353	0.000111360289156423
0.00354	0.000205641277134403
0.00355	0.000218501463532427
0.00356	0.000450512208044508
0.00357	0.000101461596786978
0.00358	4.811413586139e-05
0.00359	0.000259637832641609
0.0036	5.86213544011134e-05
0.00361	0.000259800106287002
0.00362	0.000265844799578188
0.00363	0.000385765023529528
0.00364	0.00113145299255848
0.00365	0.000604956150054936
0.00366	0.000146857649087909
0.00367	0.00159162048250439
0.00368	0.00070264488458635
0.00369	0.000195052921772009
0.0037	0.000709014125168334
0.00371	0.000555787235498436
0.00372	9.35507565736812e-05
0.00373	0.0002343637123704
0.00374	1.31847336888318e-05
0.00375	0.00115295425057412
0.00376	0.00162411577999593
0.00377	0.00104017406702042
0.00378	0.00148593977093697
0.00379	0.000834248811006549
0.0038	0.000551730394363409
0.00381	0.00124208305031062
0.00382	0.000467753782868391
0.00383	0.000446739345788955
0.00384	0.00115287311375141
0.00385	0.000655788369476795
0.00386	0.000242842510342596
0.00387	4.74650412797942e-05
0.00388	7.01833516359346e-05
0.00389	0.000184707976877691
0.0039	0.000339233055710793
0.00391	0.000701833516359328
0.00392	0.00108386624604463
0.00393	0.000343127623200413
0.00394	0.00015716202557087
0.00395	0.000278502143919473
0.00396	0.00028888765722514
0.00397	0.000323330238461496
0.00398	0.00177612561732531
0.00399	0.00189961586147547
0.004	0.00206091586500405
0.00401	0.00181787051260471
0.00402	0.00267966527491808
0.00403	0.00417956057935953
0.00404	0.00150589942932129
0.00405	0.00161178298294544
0.00406	0.000305804684758194
0.00407	0.00058199442923069
0.00408	0.000397935546934604
0.00409	0.000280814543366428
0.0041	0.000592014826834192
0.00411	0.000910760834813116
0.00412	0.00038499422371387
0.00413	0.000301179885864262
0.00414	0.000168764591217051
0.00415	0.000455745533108734
0.00416	0.00104638103395703
0.00417	0.00142545226961376
0.00418	0.00293021578341723
0.00419	0.00216493327170612
0.0042	0.00321074634790423
0.00421	0.00170001927763225
0.00422	0.00015517417341471
0.00423	4.55988943576814e-05
0.00424	0.000588241964578629
0.00425	0.00138407249003648
0.00426	0.00396791517734527
0.00427	0.00241597060114145
0.00428	0.0051452510431409
0.00429	0.00288331869989633
0.0043	0.00177308298647403
0.00431	0.000623455345630651
0.00432	0.00020791310817004
0.00433	0.000307102873921398
0.00434	0.000950315035879621
0.00435	0.000762361586093905
0.00436	0.00215032864362001
0.00437	0.000600574761629086
0.00438	0.000989909805357439
0.00439	0.00034767128527164
0.0044	0.000234485417604445
0.00441	0.000221706368029126
0.00442	0.000161178298294565
0.00443	0.000698182359337846
0.00444	0.00149243071675304
0.00445	0.000156431794166576
0.00446	0.000317447818815725
0.00447	1.57405436038935e-05
0.00448	1.23733654618256e-05
0.00449	2.92092561721812e-06
0.0045	0.000116837024688722
0.00451	0.00176432020962239
0.00452	0.00165072865784169
0.00453	0.000266534462571143
0.00454	7.56195187568631e-05
0.00455	0.00123043991625306
0.00456	0.000732340961694709
0.00457	0.000578383840620512
0.00458	0.000510350614786135
0.00459	0.00253994766622779
0.0046	0.000864756256341914
0.00461	4.04467061161992e-05
0.00462	0.000107790268957616
0.00463	0.00255621559917929
0.00464	0.0023518725112081
0.00465	0.00238416496664288
0.00466	0.00178703851997854
0.00467	0.00424004808068278
0.00468	0.00142658818513156
0.00469	0.000344101265072833
0.0047	0.000157405436038973
0.00471	0.000508930720388892
0.00472	0.00154261384159328
0.00473	0.00122841149568559
0.00474	0.00113104730844499
0.00475	0.00160330418497327
0.00476	0.000735505297780061
0.00477	0.000285804457962538
0.00478	0.000555787235498461
0.00479	8.43822956084912e-06
0.0048	0.000123043991625305
0.00481	6.39358162879889e-05
0.00482	0.000238420553505413
0.00483	0.000389172770082946
0.00484	0.000301910117268561
0.00485	0.000654368475079536
0.00486	0.000210347212851048
0.00487	6.82360678911201e-05
0.00488	0.000110548920929431
0.00489	0.000846135355532166
0.0049	0.000777655877172944
0.00491	0.000859806910157201
0.00492	0.0001460462808609
0.00493	0.000284060016274453
0.00494	0.000156107246875766
0.00495	6.49500265717555e-05
0.00496	0.000248684361577037
0.00497	0.000755262114107608
0.00498	0.000598830319941041
0.00499	9.41187143325811e-05
0.005	0.000762077607214455
0.00501	0.00100208032876253
0.00502	0.000353472568094729
0.00503	0.000159190446138382
0.00504	0.000458017364144324
0.00505	0.000430755391716955
0.00506	0.000435299053788183
0.00507	0.000118946582078934
0.00508	0.000660129189491277
0.00509	0.00106621898710727
0.0051	0.000366413891315461
0.00511	0.0004946506395936
0.00512	0.000849340260028836
0.00513	0.000463494099676601
0.00514	0.00074585024267435
0.00515	0.000668973103165635
0.00516	0.00109847087413074
0.00517	0.00163721937686207
0.00518	0.000770678110420706
0.00519	0.000959118381142615
0.0052	0.00151340458542109
0.00521	0.000582765229046346
0.00522	0.000603008866310121
0.00523	0.000492338240146637
0.00524	0.0011260573938489
0.00525	0.00354997940361501
0.00526	0.00334352675825358
0.00527	0.00464508309960366
0.00528	0.00681959051638841
0.00529	0.00610931877046824
0.0053	0.00455867238342762
0.00531	0.00372535664588212
0.00532	0.0019382369890809
0.00533	0.000420694425702092
0.00534	0.000369415953755378
0.00535	0.000716032460331911
0.00536	0.000358503051102159
0.00537	0.000574854388833044
0.00538	0.000758669860661034
0.00539	0.000768041163682924
0.0054	0.000680778510868547
0.00541	0.000415298826992513
0.00542	0.000207791402935993
0.00543	0.000181503072381006
0.00544	0.000149981416761864
0.00545	4.30025160312592e-05
0.00546	0.000222152620553958
0.00547	0.000250915624201276
0.00548	0.000296392813324915
0.00549	0.000147506743669504
0.0055	3.42803075909618e-05
0.00551	0.00010555900633335
0.00552	0.000274120755493635
0.00553	0.000198785215616219
0.00554	0.000101421028375617
0.00555	2.37730890512425e-05
0.00556	7.48487189412132e-05
0.00557	0.00106337919831277
0.00558	0.00114796433597804
0.00559	0.00221097841858868
0.0056	0.00366482857614759
0.00561	0.00368312492966653
0.00562	0.00285492081195116
0.00563	0.00130873695015907
0.00564	0.000795952230691913
0.00565	2.02842056751244e-06
0.00566	1.52942910790443e-05
0.00567	0.000491445735096941
0.00568	0.00101846996694805
0.00569	0.00150857694447041
0.0057	0.00171531356871128
0.00571	0.000571243800222888
0.00572	0.00070544410496952
0.00573	3.65521386265812e-05
0.00574	5.7769417762758e-05
0.00575	0.000160853751003735
0.00576	0.000307711400091641
0.00577	0.000534245409071434
0.00578	0.00134524852037428
0.00579	0.000810597427189356
0.0058	0.00088621694594623
0.00581	0.000540574081242094
0.00582	0.000682360678911213
0.00583	0.000813031531870362
0.00584	0.000602238066494457
0.00585	0.00038170818239449
0.00586	0.00141571585088966
0.00587	0.000530350841581808
0.00588	0.000301910117268555
0.00589	9.97171550989112e-05
0.0059	0.000322356596589088
0.00591	0.00124837115406991
0.00592	0.00091562904417516
0.00593	0.000448564924299716
0.00594	0.00112439408898355
0.00595	0.000333066657185554
0.00596	0.00022462729364633
0.00597	7.35505297780029e-05
0.00598	0.000269049704074865
0.00599	0.00257840652018788
0.006	0.0022474899888039
0.00601	0.00112264964729549
0.00602	0.00218006528913978
0.00603	0.00126009542495014
0.00604	0.00121137276291847
0.00605	0.000715991891920568
0.00606	0.000667958892881869
0.00607	0.000315013714134695
0.00608	0.000331727899610998
0.00609	2.9614940285683e-05
0.0061	0.000367144122719772
0.00611	0.00120070327073336
0.00612	0.00188598487526178
0.00613	0.00132837206125259
0.00614	0.0012075187638402
0.00615	9.23337042331685e-05
0.00616	9.41187143325767e-05
0.00617	7.79319182038348e-05
0.00618	5.51730394363402e-05
0.00619	0.000330145731568331
0.0062	0.00107640165835618
0.00621	0.000412864722311494
0.00622	2.68157199025149e-05
0.00623	0.000685606151819236
0.00624	0.000345967411994932
0.00625	0.00012369308620691
0.00626	4.8357546329498e-05
0.00627	0.000573028810322284
0.00628	0.00109250731766224
0.00629	0.00038235727697611
0.0063	3.97570431232475e-06
0.00631	0.000664104893803599
0.00632	0.000594448931515206
0.00633	0.000482033863663664
0.00634	0.000611649937927711
0.00635	0.000911044813692543
0.00636	0.00113753825426098
0.00637	0.000309171862900241
0.00638	0.000421668067574495
0.00639	0.000463007278740421
0.0064	0.000561466813087474
0.00641	0.000484427399933348
0.00642	0.000584347397089013
0.00643	0.00130143463611602
0.00644	0.000950599014759054
0.00645	0.000292254835367194
0.00646	4.09740954637507e-05
0.00647	0.000173024274408829
0.00648	0.000600818172097225
0.00649	0.00032406046986581
0.0065	0.000621386356651805
0.00651	0.000707675367593796
0.00652	0.000525847747921967
0.00653	0.000131969042122376
0.00654	0.000131969042122364
0.00655	2.87630036473258e-05
0.00656	7.95952230691886e-05
0.00657	2.66128778457639e-05
0.00658	7.3753371834756e-05
0.00659	0.000561872497200976
0.0066	0.000405724681913871
0.00661	0.000475177802145497
0.00662	0.000413838364183904
0.00663	0.000296027697622769
0.00664	0.000208562202751619
0.00665	0.000201381593942626
0.00666	0.000263572968542567
0.00667	0.000895912796258924
0.00668	0.000563819780945786
0.00669	0.000456840880215167
0.0067	0.000143449902534486
0.00671	0.00017253745347261
0.00672	0.0001389468088746
0.00673	7.17249512672355e-05
0.00674	0.000188927091658114
0.00675	0.00098548784852028
0.00676	0.000672015734016895
0.00677	0.000206939466297618
0.00678	0.00029359359294176
0.00679	0.00213243797421456
0.0068	0.000812544710934164
0.00681	0.00152180224657059
0.00682	0.000685606151819234
0.00683	0.000167628675699244
0.00684	0.000267589241266254
0.00685	0.000110548920929429
0.00686	0.000392905063927176
0.00687	0.00230659816414118
0.00688	0.00120893865823746
0.00689	0.00217479139566423
0.0069	0.00285609729588033
0.00691	0.00333634614944461
0.00692	0.00193430185317994
0.00693	0.0021472454443574
0.00694	0.00167222991585733
0.00695	0.000292822793126095
0.00696	0.000249941982328885
0.00697	0.000129210390150545
0.00698	0.000640047825872896
0.00699	0.00241203546524047
0.007	0.00120735649019479
0.00701	0.000949665941298011
0.00702	0.000763497501611713
0.00703	0.000214890874922275
0.00704	0.000365521386265758
0.00705	0.000622684545814995
0.00706	0.00161823336035014
0.00707	0.00366357095539571
0.00708	0.00230319041758776
0.00709	0.000433798022568228
0.0071	0.000328522995114328
0.00711	0.000535056777298455
0.00712	0.000511689372360705
0.00713	0.000288887657225135
0.00714	0.00121985156089068
0.00715	0.00225511685013773
0.00716	0.00235856629908086
0.00717	0.000140244998037814
0.00718	0.000280936248600483
0.00719	0.0007041459158063
0.0072	0.000665321946144105
0.00721	0.000325399227440354
0.00722	0.000414000637829304
0.00723	0.000494650639593605
0.00724	0.000319557376205923
0.00725	0.000409132428467278
0.00726	0.000203531719744207
0.00727	0.000769826173782352
0.00728	0.00105705052614213
0.00729	0.00109307527542114
0.0073	0.00101457539945841
0.00731	0.000788203664124016
0.00732	0.00011363212019205
0.00733	0.00054787639528513
0.00734	0.000767757184803487
0.00735	0.00094106543809175
0.00736	0.00114905968308448
0.00737	0.00123851303011178
0.00738	0.00106451511383057
0.00739	0.00126528818160296
0.0074	0.000866581834852692
0.00741	1.23733654618264e-05
0.00742	0.000370186753571033
0.00743	0.000241016931831833
0.00744	0.00016462661325931
0.00745	0.000349375158548352
0.00746	0.000404467061162006
0.00747	0.000415826216340071
0.00748	0.000486050136387355
0.00749	8.60050320625299e-06
0.0075	0.000569986179471014
0.00751	0.0010718174278736
0.00752	0.000143855586647979
0.00753	6.59236684441519e-05
0.00754	0.000357042588293559
0.00755	0.000247021056711678
0.00756	0.000195255763828758
0.00757	7.30231404304449e-07
0.00758	0.000385886728763583
0.00759	0.00151178184896707
0.0076	0.000583049207925793
0.00761	0.000133104957640169
0.00762	0.000370673574507243
0.00763	0.000138946808874613
0.00764	0.000459599532186988
0.00765	0.000654327906668186
0.00766	0.000818062014877803
0.00767	0.00201292343437673
0.00768	0.00129839200526477
0.00769	0.00058568615466357
0.0077	0.000720819532871257
0.00771	0.000354730188846594
0.00772	9.75670292973559e-05
0.00773	2.11767107248306e-05
0.00774	5.07916510105155e-05
0.00775	0.000406738892197623
0.00776	0.000359638966619991
0.00777	0.000107181742787372
0.00778	0.000212943591177478
0.00779	0.000519356802105917
0.0078	0.000305155590176606
0.00781	0.000464143194258238
0.00782	0.000654490180313596
0.00783	0.000320206470787522
0.00784	8.05282965302483e-05
0.00785	3.13188135623947e-05
0.00786	0.000184058882296086
0.00787	0.000332417562603955
0.00788	0.000477287359535714
0.00789	0.000215864516794695
0.0079	0.000332417562603964
0.00791	0.000131806768476962
0.00792	0.000100122839212417
0.00793	5.79722598195069e-05
0.00794	0.000124707296490662
0.00795	0.000193146206438541
0.00796	0.000261747390031819
0.00797	4.70593571662865e-06
0.00798	3.65115702152227e-06
0.00799	0.000228237882256505
0.008	0.000390511527657518
0.00801	0.000311768241226676
0.00802	0.000115944519639017
0.00803	0.00028629127889873
0.00804	0.000344385243952297
0.00805	3.6105886101719e-05
0.00806	7.48487189412104e-05
0.00807	0.000259637832641594
0.00808	0.000241016931831836
0.00809	0.000296068266034125
0.0081	0.000122719444334506
0.00811	0.000289536751806741
0.00812	0.000935061313211936
0.00813	2.2272057831285e-05
0.00814	0.000163896381855012
0.00815	0.000913965739309787
0.00816	0.00171401537954807
0.00817	0.0021644464507699
0.00818	0.00167628675699233
0.00819	0.00281045783311128
0.0082	0.0010457319393754
0.00821	0.00208521634340286
0.00822	0.00047359563410282
0.00823	0.000302518643438818
0.00824	7.89055600762394e-05
0.00825	0.000118662603199489
0.00826	0.0002194345369935
0.00827	0.000340287834405895
0.00828	0.000106613785028451
0.00829	0.000313674956560139
0.0083	7.59440660476716e-05
0.00831	0.000430755391716963
0.00832	0.00066698525100948
0.00833	0.000500208511948608
0.00834	0.00076146908104421
0.00835	0.000894492901861674
0.00836	0.000769988447427735
0.00837	0.000100487954914569
0.00838	0.000185032524168492
0.00839	0.000280611701309674
0.0084	0.000512825287878513
0.00841	0.000336312130093577
0.00842	0.000763497501611704
0.00843	0.000539478734135628
0.00844	0.00114759922027586
0.00845	0.000250631645321844
0.00846	0.000163003876805312
0.00847	0.000231077671051014
0.00848	0.000278502143919454
0.00849	0.00039923373609781
0.0085	0.000874979496002185
0.00851	0.000400004535913465
0.00852	0.000921917147934423
0.00853	0.000124342180788515
0.00854	0.000136390998959543
0.00855	0.000331727899610987
0.00856	0.000283005237579342
0.00857	0.000400531925261021
0.00858	0.000614205747842788
0.00859	0.000461059994995601
0.0086	0.000627065934240822
0.00861	0.00064073748886585
0.00862	0.000131847336888312
0.00863	0.000941187143325799
0.00864	0.00165036354213955
0.00865	0.000867717750370524
0.00866	0.0010324660688639
0.00867	0.000731732435524493
0.00868	0.000510878004133735
0.00869	0.000148196406662471
0.0087	3.28198447823508e-05
0.00871	0.00093051765114066
0.00872	0.00135092809796332
0.00873	0.000481141358613958
0.00874	0.000556274056434621
0.00875	0.000503453984856603
0.00876	0.000227872766554366
0.00877	0.000529823452234284
0.00878	0.000133794620633134
0.00879	0.000841388851404178
0.0088	0.000886216945946208
0.00881	0.000135011672973621
0.00882	0.000368766859173753
0.00883	0.000426657982170567
0.00884	0.000280611701309678
0.00885	0.000382195003330707
0.00886	7.22117722034401e-05
0.00887	0.000567024685442452
0.00888	0.000708324462175375
0.00889	0.00107595540583133
0.0089	0.00105193890631197
0.00891	0.00126849308609962
0.00892	0.00146768398582935
0.00893	0.000217649526894089
0.00894	9.89869236946029e-05
0.00895	2.50307098031055e-05
0.00896	4.42195683717713e-06
0.00897	0.000443534441292285
0.00898	0.000215702243149275
0.00899	0.000298340097069739
0.009	0.000371971763670438
0.00901	2.84384563565251e-05
0.00902	0.00049696303904057
0.00903	0.000664551146328456
0.00904	0.000566335022449487
0.00905	0.0015156764164567
0.00906	0.000874979496002199
0.00907	0.000943864658474925
0.00908	0.000662603862583639
0.00909	0.000138946808874608
0.0091	0.000273674502968792
0.00911	0.000973033346235752
0.00912	0.00100548807531594
0.00913	0.00165863949805497
0.00914	0.00161957211792468
0.00915	0.00118914127349854
0.00916	0.00141575641930104
0.00917	0.000566010475158692
0.00918	1.51320174336432e-05
0.00919	0.000327873900532718
0.0092	0.000457124859094618
0.00921	0.00151320174336433
0.00922	0.00335099134594201
0.00923	0.00182395577430726
0.00924	0.00260554678738119
0.00925	0.00190951455384494
0.00926	0.000643009319901472
0.00927	7.11164250969832e-05
0.00928	0.000518180318176746
0.00929	0.00162444032728672
0.0093	0.00595402289181947
0.00931	0.00445266712456942
0.00932	0.00610749319195748
0.00933	0.00495591826736927
0.00934	0.00389927342534065
0.00935	0.00130240827798841
0.00936	0.000631650164723381
0.00937	0.000361058861017223
0.00938	0.000407631397247314
0.00939	0.000432337559759621
0.0094	0.000640047825872907
0.00941	0.000173997916281224
0.00942	0.000262923873960971
0.00943	0.000395339168608164
0.00944	0.00023955646902321
0.00945	5.29417768120729e-05
0.00946	0.000239556469023227
0.00947	0.000666133314371112
0.00948	0.000774775519967088
0.00949	0.000185397639870649
0.0095	0.000224627293646342
0.00951	6.30027428269306e-05
0.00952	1.43206492066344e-05
0.00953	5.74854388833108e-05
0.00954	0.000220245905220507
0.00955	0.000691366866230959
0.00956	0.000802686586976049
0.00957	0.000180813409388065
0.00958	6.82360678911209e-05
0.00959	0.000331727899610998
0.0096	0.000216189064085483
0.00961	0.000101461596786975
0.00962	0.000299759991467002
0.00963	0.000436516106128698
0.00964	0.000674774385988724
0.00965	7.30637088418044e-05
0.00966	0.000255175307393074
0.00967	0.000821145214140411
0.00968	0.000618668273091308
0.00969	0.00098942298442124
0.0097	0.00110646285116672
0.00971	0.000995224267244344
0.00972	0.00145981371402742
0.00973	0.000405684113502515
0.00974	9.49300825595913e-05
0.00975	0.000161705687642087
0.00976	0.000161056593060478
0.00977	0.000762726701796011
0.00978	0.000862687267363028
0.00979	0.000857007689774008
0.0098	0.000794207789003817
0.00981	0.000400897040963157
0.00982	5.72825968265499e-05
0.00983	9.01024416089107e-05
0.00984	5.94732910394686e-05
0.00985	8.23133066296558e-05
0.00986	0.000270834714174269
0.00987	0.000159839540719984
0.00988	0.000124707296490665
0.00989	0.000143652744591231
0.0099	2.35296785831462e-05
0.00991	0.000302031822502628
0.00992	0.00016503229737283
0.00993	0.000111806541681288
0.00994	7.32259824872085e-05
0.00995	4.87226620316541e-05
0.00996	0.000132455863058568
0.00997	0.000290672667324542
0.00998	0.000213917233049869
0.00999	0.00190484918653965
0.01	0.000511364825069908
0.01001	4.20694425702091e-05
0.01002	0.00022474899888039
0.01003	0.000331727899611003
0.01004	0.000274769850075238
0.01005	8.82768630981382e-05
0.01006	0.000219475105404853
0.01007	0.00245134625583888
0.01008	0.000836885757744312
0.01009	0.000672015734016898
0.0101	0.000530350841581833
0.01011	0.00249138727784159
0.01012	0.00112236566841604
0.01013	0.000668729692697531
0.01014	0.000346332527697089
0.01015	0.000409132428467262
0.01016	0.000297974981367576
0.01017	0.000477287359535691
0.01018	0.000483453758060927
0.01019	0.000382195003330699
0.0102	0.000443534441292285
0.01021	0.000106532648205758
0.01022	8.96561890840549e-05
0.01023	0.000227872766554355
0.01024	0.000412864722311498
0.01025	0.00241272512823344
0.01026	0.00152026064693929
0.01027	0.000729785151779656
0.01028	0.000397610999643804
0.01029	0.000721184648573403
0.0103	0.000224748998880387
0.01031	0.00017825759947301
0.01032	0.000161056593060493
0.01033	0.0015982737019658
0.01034	0.000853315964341157
0.01035	0.000779319182038305
0.01036	0.000177730210125446
0.01037	0.000187750607728958
0.01038	0.000135092809796334
0.01039	0.000408158786594866
0.0104	0.000263572968542572
0.01041	0.0014046812430024
0.01042	0.00203207172453401
0.01043	0.00124471999704837
0.01044	0.00060041248798369
0.01045	0.000779319182038298
0.01046	0.000122841149568559
0.01047	0.000515746213495731
0.01048	0.000280814543366431
0.01049	0.000754410177469252
0.0105	0.00301772184669969
0.01051	0.00190387554466724
0.01052	0.00113530699163674
0.01053	0.00130423385649918
0.01054	0.000888651050627245
0.01055	0.000441708862781538
0.01056	0.000379274077713499
0.01057	0.000860253162682079
0.01058	0.00124082542955876
0.01059	0.00186492986977101
0.0106	0.00222107995301487
0.01061	0.0017910547927022
0.01062	0.00195450492203236
0.01063	0.00202793374657631
0.01064	0.00068560615181923
0.01065	0.000259029306471356
0.01066	0.000172740295529375
0.01067	0.000187020376324657
0.01068	0.000508930720388898
0.01069	0.000820617824792852
0.0107	0.00068966299295425
0.01071	0.000891247428953636
0.01072	0.000289536751806726
0.01073	0.00038235727697611
0.01074	0.000409010723233224
0.01075	0.000745201148092747
0.01076	0.00111907962709665
0.01077	0.0012647607922554
0.01078	0.00142837319523096
0.01079	0.00128812819719313
0.0108	0.000567349232733234
0.01081	9.87435132265091e-05
0.01082	0.000332660973072048
0.01083	0.000304100811481476
0.01084	0.000322356596589085
0.01085	0.000195052921772002
0.01086	0.000450512208044527
0.01087	0.00101652268320322
0.01088	0.000894614607095718
0.01089	0.000207710266113287
0.0109	0.000560979992151262
0.01091	0.000481384769082069
0.01092	0.000205762982368468
0.01093	0.000152942910790442
0.01094	0.000106978900730609
0.01095	0.00126849308609963
0.01096	0.00104122884571553
0.01097	0.000384994223713875
0.01098	0.00132046122103929
0.01099	0.00157746210694311
0.011	0.000554691888391957
0.01101	6.18668273091263e-05
0.01102	0.000152050405740738
0.01103	0.000510350614786152
0.01104	0.000245438888669014
0.01105	2.82761827111224e-05
0.01106	0.000681954994797692
0.01107	0.0011778226867318
0.01108	0.000282761827111228
0.01109	6.00412487983692e-05
0.0111	4.15826216340088e-05
0.01111	0.00128147497773172
0.01112	0.000866946950554845
0.01113	0.000492825061082837
0.01114	0.000245722867548458
0.01115	0.000365643091499799
0.01116	0.000168967433273788
0.01117	0.000325886048376565
0.01118	0.000753030851483361
0.01119	0.00214416224509481
0.0112	0.00194748658686877
0.01121	0.00130703307688236
0.01122	0.000242517963051791
0.01123	0.000257203727960581
0.01124	0.0007623615860939
0.01125	0.000747310705482959
0.01126	0.000586172975599766
0.01127	0.00138455931097271
0.01128	0.00185060922056438
0.01129	0.00143206492066383
0.0113	0.000364953428506847
0.01131	0.000260489769279954
0.01132	0.000220245905220513
0.01133	0.000300206243991852
0.01134	0.000421668067574501
0.01135	0.00162326384335757
0.01136	0.00219475105404854
0.01137	0.00229211524128913
0.01138	0.000984189659357066
0.01139	0.00043919362127781
0.0114	0.000593313015997414
0.01141	4.87226620316462e-05
0.01142	1.72415748238581e-05
0.01143	0.000484549105167381
0.01144	0.00073530245572328
0.01145	0.000623658187687397
0.01146	0.000190914943814278
0.01147	3.61058861017179e-06
0.01148	0.00024750787764788
0.01149	0.000140366703271856
0.0115	0.000365521386265751
0.01151	0.000679318048059915
0.01152	0.000904594436287879
0.01153	0.000457814522087573
0.01154	0.000574489273130898
0.01155	0.000210468918085098
0.01156	0.00077712848782539
0.01157	0.00020904902368784
0.01158	0.000477287359535693
0.01159	0.00013671554625034
0.0116	0.000229941755533221
0.01161	0.000168764591217041
0.01162	0.000266331620514393
0.01163	0.000270834714174268
0.01164	0.000496922470629209
0.01165	0.000717979744076731
0.01166	0.000563779212534423
0.01167	0.000177081115543851
0.01168	0.000183369219303135
0.01169	9.8378397524357e-05
0.0117	0.000260368064045906
0.01171	0.000627187639474869
0.01172	0.000280733406543731
0.01173	0.00129851371049881
0.01174	0.00118642318993807
0.01175	0.000720048733055605
0.01176	0.000781672149896629
0.01177	0.000476475991308694
0.01178	0.000656924284994597
0.01179	0.00043428484350442
0.0118	0.000154241099953646
0.01181	0.000296149402856826
0.01182	0.00016592480242252
0.01183	0.000214241780340674
0.01184	0.000267183557152757
0.01185	0.000218258053064347
0.01186	0.00118269089609383
0.01187	0.00104897741228341
0.01188	0.00111826825886964
0.01189	0.000443412736058239
0.0119	0.000244424678385259
0.01191	0.000317123271524904
0.01192	0.000364953428506857
0.01193	0.000452418923377987
0.01194	0.00177888426929711
0.01195	0.00147673074156044
0.01196	0.00335764456540346
0.01197	0.00103368312120438
0.01198	0.0014176631346345
0.01199	0.00132484260946512
0.012	0.00035870589315891
0.01201	0.000476759970188134
0.01202	0.000401951819658263
0.01203	0.000715991891920544
0.01204	0.00203933347016571
0.01205	0.000456191785633565
0.01206	0.00100122839212417
0.01207	0.000685606151819229
0.01208	0.000509052425622941
0.01209	0.000728608667850496
0.0121	0.000589134469628333
0.01211	0.000489782430231565
0.01212	0.000566335022449485
0.01213	7.34288245439426e-06
0.01214	7.14815407991387e-05
0.01215	0.000224748998880394
0.01216	0.000143531039357191
0.01217	0.000183125808835039
0.01218	0.000331727899611002
0.01219	0.000422073751688021
0.0122	0.000602116361260423
0.01221	6.55585527420045e-05
0.01222	0.000174119621515277
0.01223	0.000358624756336218
0.01224	0.000373107679188264
0.01225	0.000651893801987194
0.01226	0.00127879746258261
0.01227	0.00132942683994772
0.01228	0.00129514653235676
0.01229	0.000594327226281167
0.0123	0.000437692590057852
0.01231	6.43009319901405e-05
0.01232	0.000130670852959153
0.01233	0.00057266369462013
0.01234	0.00284700997173786
0.01235	0.00372973803430795
0.01236	0.00285865310579537
0.01237	0.00218233712017535
0.01238	0.00150480408221483
0.01239	0.000833964832127094
0.0124	0.000165194571018222
0.01241	4.58423048257836e-05
0.01242	0.001540382578969
0.01243	0.00201353196054698
0.01244	0.000937454849481577
0.01245	0.000743294432759287
0.01246	0.000679683163762095
0.01247	0.000779319182038309
0.01248	0.000189941301941874
0.01249	0.000818264856934545
0.0125	7.54978135228159e-05
0.01251	0.000310348346829415
0.01252	0.000249292887747285
0.01253	7.56600871682192e-05
0.01254	7.34288245439638e-06
0.01255	7.52949714660651e-05
0.01256	1.11157447099693e-05
0.01257	0.000318218618631362
0.01258	0.000320206470787524
0.01259	0.000208562202751628
0.0126	0.000245560593903054
0.01261	0.000240895226597786
0.01262	0.000195134058594707
0.01263	0.000886216945946238
0.01264	0.000955223813653008
0.01265	0.000744552053511162
0.01266	0.000524468421936054
0.01267	0.000958063602447524
0.01268	0.000882768630981445
0.01269	0.000311768241226673
0.0127	0.000396799631416797
0.01271	0.000166330486536034
0.01272	0.000343573875725271
0.01273	0.000225966051220903
0.01274	0.000370186753571054
0.01275	0.000985528416931666
0.01276	0.000421018972992916
0.01277	0.00043558303266765
0.01278	0.000771205499768267
0.01279	0.000113267004489899
0.0128	3.89862433075908e-05
0.01281	0.000154525078833108
0.01282	0.00032588604837656
0.01283	8.96561890840526e-05
0.01284	3.81748750805875e-05
0.01285	2.06493213772773e-05
0.01286	3.75257804989818e-05
0.01287	0.00023659497499466
0.01288	0.00038657639175654
0.01289	0.000199312604963779
0.0129	0.000328157879412173
0.01291	0.000273796208202834
0.01292	0.000182557851076133
0.01293	2.21097841858855e-05
0.01294	0.000172415748238562
0.01295	0.000212943591177462
0.01296	0.000552744604647158
0.01297	0.000558424182236193
0.01298	0.00059140630066395
0.01299	0.00107932258397341
0.013	0.00183064956218005
0.01301	0.00150143690407276
0.01302	0.00304108925163746
0.01303	0.00159060627222061
0.01304	0.000544022396206844
0.01305	0.000577694177627556
0.01306	0.00087960429489613
0.01307	0.000539478734135634
0.01308	0.00130455840379001
0.01309	0.00027683883905411
0.0131	0.000609662085771561
0.01311	0.0004856850206852
0.01312	0.000141664892435073
0.01313	0.000543697848916056
0.01314	0.00112378556281329
0.01315	0.000410592891275892
0.01316	0.00130423385649921
0.01317	0.000367144122719766
0.01318	1.05883553624141e-05
0.01319	0.000275216102600099
0.0132	1.11157447099684e-05
0.01321	8.82768630981419e-05
0.01322	3.65115702152222e-05
0.01323	6.89662992954203e-05
0.01324	3.02640348672862e-05
0.01325	9.83783975243593e-05
0.01326	0.000263086147606374
0.01327	0.00165101263672114
0.01328	0.000922728516161445
0.01329	6.39358162879957e-05
0.0133	3.78097593784369e-05
0.01331	0.00014036670327187
0.01332	9.23337042331709e-05
0.01333	3.91485169529926e-05
0.01334	9.12789255380602e-05
0.01335	0.000672624260187142
0.01336	0.000818062014877796
0.01337	0.000139311924576757
0.01338	5.33068925142274e-05
0.01339	0.000471445508301254
0.0134	0.000619317367672914
0.01341	0.000155174173414706
0.01342	2.94120982289296e-05
0.01343	0.000171442106366161
0.01344	0.000400531925261027
0.01345	0.000143652744591236
0.01346	6.49094581603962e-05
0.01347	0.000151320174336428
0.01348	0.000660656578838819
0.01349	4.83981147408469e-05
0.0135	1.93511322140645e-05
0.01351	0.000247832424938696
0.01352	0.000916034728288667
0.01353	0.000359638966619972
0.01354	0.000295743718743324
0.01355	0.000319679081439973
0.01356	0.00101262811571361
0.01357	0.000296149402856827
0.01358	0.000187588334083557
0.01359	0.000391769148409375
0.0136	0.00062864810228348
0.01361	0.000165032297372813
0.01362	0.000198825784027572
0.01363	0.000299759991466999
0.01364	0.000618465431034566
0.01365	0.000195539742708205
0.01366	0.000212659612298009
0.01367	0.000665321946144094
0.01368	0.000491040050983419
0.01369	0.00039290506392716
0.0137	0.000397976115345948
0.01371	0.000469944477081303
0.01372	0.000357042588293556
0.01373	0.000739521570503715
0.01374	0.000395339168608191
0.01375	0.00124824944883584
0.01376	0.000334364846348747
0.01377	0.000281098522245871
0.01378	0.000264911726117125
0.01379	0.000400004535913472
0.0138	0.000350916758179673
0.01381	0.000183247514069086
0.01382	2.10955739021319e-05
0.01383	0.00111193958669899
0.01384	0.000763416364788986
0.01385	0.00159226957708595
0.01386	0.0015338510647416
0.01387	0.00118914127349853
0.01388	0.000788852758705623
0.01389	0.000241016931831845
0.0139	2.53958255052564e-05
0.01391	0.00160196542739867
0.01392	0.00117234595119953
0.01393	0.00226554293185472
0.01394	0.00292989123612641
0.01395	0.00214306689798831
0.01396	0.00106098566204309
0.01397	0.000705930925905709
0.01398	0.000172983705997467
0.01399	0.00123964894562959
0.014	0.00054564513266088
0.01401	0.000418219752609737
0.01402	0.00160009928047657
0.01403	0.00162606306374072
0.01404	0.000519356802105899
0.01405	0.000557004287838938
0.01406	0.000146573670208453
0.01407	0.000659236684441562
0.01408	0.000315013714134699
0.01409	6.26376271247915e-05
0.0141	0.00127908144146205
0.01411	0.00162874057888984
0.01412	0.000622846819460393
0.01413	0.00115287311375141
0.01414	0.000705768652260299
0.01415	0.00208947602659462
0.01416	0.000703050568699823
0.01417	0.00128658659756184
0.01418	0.000303776264190674
0.01419	0.00033643383532762
0.0142	0.000135173946619033
0.01421	6.43415004014963e-05
0.01422	0.000111076310276979
0.01423	0.000768527984619119
0.01424	0.000425887182354909
0.01425	0.00104897741228342
0.01426	0.000753801651299
0.01427	0.00101169504225254
0.01428	0.000186371281743051
0.01429	0.000302031822502608
0.0143	0.000375257804989801
0.01431	0.00108922127634285
0.01432	0.00126127190887927
0.01433	0.00149007774889469
0.01434	0.000961309075355533
0.01435	0.00111096594482661
0.01436	0.00034604854881764
0.01437	0.00026491172611713
0.01438	9.54574719071312e-05
0.01439	0.000841226577758785
0.0144	0.0012711300328374
0.01441	0.000756195187568667
0.01442	0.000890922881662852
0.01443	0.000977090187370785
0.01444	0.000685606151819247
0.01445	0.000696559622883808
0.01446	0.000467348098754887
0.01447	0.000913965739309791
0.01448	0.00167081002146007
0.01449	0.00171900529414415
0.0145	0.00169028285890817
0.01451	0.00145855609327554
0.01452	0.00103765882551669
0.01453	0.000613434948027122
0.01454	0.000802321471273891
0.01455	0.000847758091986189
0.01456	0.000683577731251722
0.01457	0.000349253453314308
0.01458	0.000564915128052231
0.01459	0.000410592891275878
0.0146	0.000340450108051292
0.01461	8.60861688852223e-05
0.01462	0.000105477869510649
0.01463	0.000176918841898451
0.01464	0.000135863609611993
0.01465	9.22119989991197e-05
0.01466	6.49500265717539e-05
0.01467	3.46048548817634e-05
0.01468	5.88241964578631e-06
0.01469	5.21304085850739e-05
0.0147	4.32459264993686e-05
0.01471	0.000334486551582807
0.01472	0.000434447117149828
0.01473	0.000375906899571417
0.01474	0.000309658683836459
0.01475	0.000283735468983647
0.01476	0.000283735468983651
0.01477	0.00042467013001442
0.01478	0.000307224579155445
0.01479	0.00137887973338364
0.0148	0.000981755554676054
0.01481	0.000414203479886057
0.01482	0.000400531925261017
0.01483	0.000687066614627838
0.01484	0.000443534441292287
0.01485	0.000142192281782629
0.01486	3.28604131937032e-05
0.01487	0.00103676632046698
0.01488	0.000698790885508063
0.01489	0.000632948353886611
0.0149	0.000765444785356529
0.01491	0.00118045963346959
0.01492	0.000354730188846599
0.01493	2.35296785831445e-05
0.01494	4.87226620316436e-05
0.01495	0.00128849331289525
0.01496	0.000839360430836667
0.01497	0.00120618000626564
0.01498	0.00197458628565073
0.01499	0.00230708498507739
0.015	0.000932424366474169
0.01501	5.59032708406493e-05
0.01502	6.63699209690225e-05
0.01503	9.448383003472e-05
0.01504	4.49497997760734e-05
0.01505	5.27389347553232e-05
0.01506	0.000495664849877346
0.01507	0.00161056593060492
0.01508	0.00064203567802906
0.01509	9.03864204883555e-05
0.0151	1.3184733688834e-05
0.01511	0.0001056807115674
0.01512	0.000269455388188364
0.01513	0.000167222991585738
0.01514	1.82557851076239e-06
0.01515	0.000501952953636641
0.01516	0.000186046734452248
0.01517	0.000478747822344313
0.01518	0.000179312378168105
0.01519	0.00080309227108956
0.0152	0.00056024976074695
0.01521	0.000236310996115198
0.01522	0.000262883305549612
0.01523	0.000388523675501342
0.01524	0.000222030915319922
0.01525	0.000815262794494629
0.01526	0.000826337970793246
0.01527	0.00225515741854905
0.01528	0.00173835642635822
0.01529	0.000968976505100713
0.0153	0.000900172479450695
0.01531	0.00101035628467799
0.01532	0.000950599014759076
0.01533	0.00155011899769307
0.01534	0.00258120574057102
0.01535	0.00452422980219125
0.01536	0.00281776014715433
0.01537	0.0013235444203019
0.01538	0.00151178184896706
0.01539	0.000889584124088289
0.0154	0.0012482900172472
0.01541	0.00260875169187785
0.01542	0.00486581582576036
0.01543	0.0076593566313386
0.01544	0.00438787937164306
0.01545	0.00196545839309692
0.01546	0.0025543900206685
0.01547	0.000882768630981439
0.01548	0.000627065934240819
0.01549	0.00015517417341471
0.0155	0.000433676317334175
0.01551	0.00137518800795078
0.01552	0.00040049135684966
0.01553	4.21911478042572e-05
0.01554	0.000289009362459184
0.01555	0.00013326723128557
0.01556	0.000369415953755383
0.01557	8.31652432680157e-05
0.01558	0.000227872766554356
0.01559	0.000883782841265187
0.0156	0.000591690279543388
0.01561	0.000617045536637304
0.01562	0.0018320694565773
0.01563	0.000832666642963883
0.01564	0.000312214493751528
0.01565	0.000607593096792702
0.01566	9.20497253537204e-05
0.01567	0.000269049704074848
0.01568	0.000233227796852578
0.01569	6.55585527420039e-05
0.0157	0.000535259619355198
0.01571	0.000229657776653756
0.01572	0.000242964215576638
0.01573	0.00042101897299289
0.01574	0.000102070122957226
0.01575	0.000258867032825952
0.01576	0.000245682299137114
0.01577	0.000127587653696536
0.01578	0.000137121230363843
0.01579	0.000666295588016501
0.0158	0.000175620652735221
0.01581	0.000257366001605976
0.01582	0.000366292186081409
0.01583	0.000820496119558838
0.01584	0.00140743989497425
0.01585	0.000204545930027963
0.01586	0.000611771643161782
0.01587	0.000370795279741297
0.01588	0.00110621944069863
0.01589	0.000118338055908681
0.0159	8.96561890840486e-05
0.01591	0.000568038895726208
0.01592	0.00116256896406413
0.01593	0.000346048548817638
0.01594	0.000765688195824628
0.01595	0.000273025408387189
0.01596	0.000405075587332253
0.01597	7.40373507142009e-05
0.01598	8.45445692539149e-05
0.01599	0.000676559396088114
0.016	0.00109307527542114
0.01601	0.000211767107248302
0.01602	0.000182476714253419
0.01603	0.000161178298294537
0.01604	8.96561890840464e-05
0.01605	3.10348346829456e-05
0.01606	7.41590559482653e-05
0.01607	0.000769988447427777
0.01608	0.000884147956967383
0.01609	0.000548687763512145
0.0161	0.000491040050983433
0.01611	0.000434447117149828
0.01612	0.00099494028836488
0.01613	0.000448078103363511
0.01614	0.000561547949910159
0.01615	0.000183206945657739
0.01616	0.000336433835327638
0.01617	0.000101421028375635
0.01618	0.000520938970148576
0.01619	0.000789339579641827
0.0162	0.000560249760746977
0.01621	0.000125315822660921
0.01622	8.9656189084053e-05
0.01623	0.000724754668772202
0.01624	0.000730434246361245
0.01625	0.000361748524010184
0.01626	0.000245520025491725
0.01627	2.48684361577065e-05
0.01628	0.000212294496595872
0.01629	8.82768630981424e-05
0.0163	4.82358410954447e-05
0.01631	0.000662766136229014
0.01632	0.000772949941456294
0.01633	0.000478098727762693
0.01634	0.00118475988507272
0.01635	0.000929016619920737
0.01636	0.00125052127987147
0.01637	0.000888610482215883
0.01638	0.000730434246361258
0.01639	0.000349740274250504
0.0164	8.13396647572463e-05
0.01641	1.17648392915723e-05
0.01642	0.000972505956888193
0.01643	0.00116548988968134
0.01644	0.000989422984421251
0.01645	0.000240327268838883
0.01646	8.82768630981442e-05
0.01647	0.00060386080294847
0.01648	0.000654490180313581
0.01649	0.000543495006859298
0.0165	0.00356685586273669
0.01651	0.00322620291262863
0.01652	0.00360770825296638
0.01653	0.00151888132095336
0.01654	0.00186955466866493
0.01655	0.000146857649087906
0.01656	5.46862185001383e-05
0.01657	0.000237730890512469
0.01658	0.000843822956085214
0.01659	0.0014430183917284
0.0166	0.00180651135742663
0.01661	0.000695869959890837
0.01662	0.0016861043125391
0.01663	0.000135539062321187
0.01664	3.4604854881763e-05
0.01665	9.75670292973525e-05
0.01666	0.000237649753689781
0.01667	0.000755586661398423
0.01668	0.000210347212851052
0.01669	1.1115744709968e-05
0.0167	4.94934618473059e-05
0.01671	0.000332660973072041
0.01672	0.00232250098139046
0.01673	0.000952302888035769
0.01674	0.00131263151764871
0.01675	0.00147287674248219
0.01676	0.000136472135782241
0.01677	4.55988943576813e-05
0.01678	0.000114605762064459
0.01679	0.000124707296490667
0.0168	0.000942647606134413
0.01681	0.000277528502047061
0.01682	0.00101019401103258
0.01683	0.00123733654618262
0.01684	0.000487510599195944
0.01685	0.00100885525345802
0.01686	0.000774369835853572
0.01687	0.000930679924786091
0.01688	0.000372985973954202
0.01689	0.000336636677384375
0.0169	0.000202274098992351
0.01691	0.000375906899571418
0.01692	0.000710150040686131
0.01693	0.00126776285469532
0.01694	0.000500005669891833
0.01695	0.000842403061687941
0.01696	0.000392580516636366
0.01697	6.85606151819195e-05
0.01698	8.54370743036226e-05
0.01699	0.000216189064085478
0.017	0.000961390212178219
0.01701	0.00159048456698656
0.01702	0.00117039866745472
0.01703	0.0013204612210393
0.01704	0.0010062588751316
0.01705	0.000827271044254285
0.01706	0.000535178482532494
0.01707	0.000519356802105891
0.01708	0.000480086579918839
0.01709	0.000181300230324265
0.0171	0.000130670852959158
0.01711	0.000525198653340354
0.01712	0.000532419830560698
0.01713	0.000414000637829308
0.01714	0.00129741836339237
0.01715	0.000741631127893934
0.01716	0.00258631736040116
0.01717	0.00145206514745953
0.01718	0.000780901350080975
0.01719	0.000287062078714353
0.0172	0.000231077671051012
0.01721	0.000259191580116738
0.01722	0.000698628611862655
0.01723	0.00074585024267435
0.01724	0.00169835597276688
0.01725	0.00116983070969583
0.01726	0.000775343477725991
0.01727	0.000518667139112922
0.01728	0.000622562840580923
0.01729	0.000773720741271965
0.0173	0.000158379077911368
0.01731	0.000218176916241632
0.01732	0.000393513590097425
0.01733	0.000148318111896511
0.01734	0.000172415748238563
0.01735	0.000821307487785808
0.01736	0.000631650164723383
0.01737	0.000475826896727075
0.01738	0.000181787051260465
0.01739	0.000570594705641262
0.0174	0.000955548360943797
0.01741	0.000251402445137495
0.01742	0.000250307098031042
0.01743	0.000311971083283427
0.01744	0.000403452850878248
0.01745	0.000298137255012996
0.01746	0.000107506290078164
0.01747	0.000786864906549465
0.01748	0.0012886555865407
0.01749	0.000404588766396049
0.0175	0.000632745511829853
0.01751	0.000227507650852205
0.01752	0.000471445508301271
0.01753	0.000407631397247326
0.01754	0.000272700861096384
0.01755	0.00032280284911394
0.01756	0.00038272239267826
0.01757	0.000184667408466336
0.01758	0.000233227796852587
0.01759	0.000213957801461226
0.0176	0.000163896381855024
0.01761	0.000153551436960703
0.01762	0.000604469329118731
0.01763	0.000485401041805745
0.01764	0.000725768879055977
0.01765	0.000394527800381183
0.01766	7.43213295936595e-05
0.01767	0.000754329040646542
0.01768	0.000213592685759066
0.01769	0.000157162025570865
0.0177	0.000586213544011119
0.01771	0.000902931131422525
0.01772	0.000862200446426872
0.01773	0.00017334882169962
0.01774	2.35296785831451e-05
0.01775	0.000389172770082946
0.01776	0.000353756546974174
0.01777	0.000296149402856824
0.01778	0.000657938495278353
0.01779	0.00090211976319552
0.0178	0.000591406300663951
0.01781	0.000154809057712553
0.01782	8.97778943181037e-05
0.01783	0.000302843190729626
0.01784	0.000196837931871409
0.01785	0.000265885367989534
0.01786	0.000398909188807003
0.01787	0.000425522066652775
0.01788	0.000360409766435622
0.01789	0.000215702243149277
0.0179	0.000301504433155059
0.01791	0.000505847521126283
0.01792	0.000321382954716679
0.01793	0.000550594478845584
0.01794	0.000232254154980178
0.01795	0.000280773974955075
0.01796	0.000476841107010828
0.01797	0.000432986654341212
0.01798	0.000293147340416908
0.01799	0.000780536234378843
0.018	0.000657045990228667
0.01801	0.000183085240423686
0.01802	7.22523406148011e-05
0.01803	0.000136837251484401
0.01804	0.000163612402975565
0.01805	0.00031160596758127
0.01806	0.000371484942734237
0.01807	0.0012075187638402
0.01808	0.00148257259279489
0.01809	0.00125956803560258
0.0181	0.00104350067675114
0.01811	0.00128561295568945
0.01812	0.000872707664966597
0.01813	0.000370673574507239
0.01814	4.4219568371772e-05
0.01815	0.0003752578049898
0.01816	0.000661183968186351
0.01817	0.000756600871682154
0.01818	0.000644429214298712
0.01819	0.000899807363748536
0.0182	0.000828122980892648
0.01821	0.000326251164078704
0.01822	0.000138946808874607
0.01823	0.000100001133978364
0.01824	0.00079015094786882
0.01825	0.00184294179081917
0.01826	0.00226534008979797
0.01827	0.00197981961071491
0.01828	0.001604318395257
0.01829	0.00134078599512577
0.0183	0.00124289441853762
0.01831	0.00182273872196675
0.01832	0.000752949714660637
0.01833	0.000130021758377547
0.01834	0.00011748611927032
0.01835	0.000172415748238559
0.01836	0.000271727219223977
0.01837	0.000358016230165963
0.01838	0.000528241284191611
0.01839	0.00119031775742771
0.0184	0.00159190446138383
0.01841	0.000832179822027694
0.01842	0.000524630695581452
0.01843	0.000472419150173678
0.01844	0.000369415953755399
0.01845	0.000236148722469808
0.01846	0.000889462418854234
0.01847	0.00127498403191568
0.01848	0.000783010907471185
0.01849	0.00023310609161854
0.0185	0.000260165221989167
0.01851	0.000583089776337156
0.01852	0.00068844594061376
0.01853	0.000966542400419713
0.01854	0.00204091563820839
0.01855	0.00186955466866494
0.01856	0.000801063850522042
0.01857	0.00036969993263483
0.01858	0.000305885821580882
0.01859	0.000370511300861827
0.0186	0.000482358410954462
0.01861	0.000431201644241807
0.01862	0.000653191991150378
0.01863	0.00129887882620096
0.01864	0.00098808422684669
0.01865	0.00078297033905982
0.01866	0.00143080729991196
0.01867	0.000384994223713846
0.01868	0.00021622963249681
0.01869	0.00049286562949419
0.0187	0.000555340982973575
0.01871	0.00240229904651642
0.01872	0.00171531356871128
0.01873	0.00140342362225055
0.01874	0.00217649526894092
0.01875	0.00064069692045449
0.01876	0.000194809511303891
0.01877	0.000168845728039743
0.01878	0.000230185166001319
0.01879	0.00182557851076126
0.0188	0.000658871568739415
0.01881	0.000360774882137773
0.01882	0.000591406300663941
0.01883	0.000288887657225129
0.01884	0.000228643566370003
0.01885	4.00004535913497e-05
0.01886	3.93513590097495e-06
0.01887	0.00112362328916789
0.01888	0.000536030419170867
0.01889	0.000185032524168491
0.0189	0.000269901640713213
0.01891	0.000463007278740405
0.01892	0.000427185371518132
0.01893	6.95342570543323e-05
0.01894	0.000189292207360265
0.01895	0.000812098458409329
0.01896	0.000852464027702832
0.01897	0.000185803323984151
0.01898	0.000235296785831456
0.01899	0.000478098727762706
0.019	0.000316960997879511
0.01901	3.13188135623902e-05
0.01902	8.13396647572529e-05
0.01903	0.000886054672300815
0.01904	0.000929665714502333
0.01905	4.9655735492706e-05
0.01906	8.19481909275052e-05
0.01907	0.000333026088774205
0.01908	0.000451972670853133
0.01909	0.000417124405503275
0.0191	0.00122488204389811
0.01911	0.00039667792618274
0.01912	0.000449051745235906
0.01913	0.000516111329197881
0.01914	0.000485928431153293
0.01915	0.000208562202751629
0.01916	0.000293390750885002
0.01917	0.000577775314450266
0.01918	0.00190854091197253
0.01919	0.000618100315332417
0.0192	0.000467388667166225
0.01921	0.000257690548896784
0.01922	0.00025915101170539
0.01923	0.000555381551384918
0.01924	0.000493190176784987
0.01925	0.000118865445256233
0.01926	0.000549458563327788
0.01927	0.00029797498136759
0.01928	0.000446617640554898
0.01929	0.000650271065533144
0.0193	0.000394527800381171
0.01931	0.000732990056276318
0.01932	0.000405724681913846
0.01933	9.97171550989135e-05
0.01934	0.000211320854723453
0.01935	0.000320165902376172
0.01936	0.000637938268482674
0.01937	0.000984676480293256
0.01938	0.00120966888964176
0.01939	0.00190866261720657
0.0194	0.00153531152755021
0.01941	0.00138196293264627
0.01942	0.00110236544162035
0.01943	0.00137194253504276
0.01944	0.00182476714253424
0.01945	0.00128573466092346
0.01946	0.00139397118240594
0.01947	0.00117137230932712
0.01948	0.00108922127634287
0.01949	0.000276554860174655
0.0195	4.04467061161983e-05
0.01951	0.000768284574151035
0.01952	0.000639723278582088
0.01953	0.000873884148895738
0.01954	0.0016039938479662
0.01955	0.000825688876211653
0.01956	0.0012545781210065
0.01957	0.000425562635064127
0.01958	0.000253187455236913
0.01959	0.000529742315411556
0.0196	0.000483088642358775
0.01961	0.000509539246559145
0.01962	0.000816601552069186
0.01963	0.000795952230691912
0.01964	0.000950315035879609
0.01965	0.000111806541681287
0.01966	0.000697289854288096
0.01967	0.000274729281663906
0.01968	0.000327671058475983
0.01969	0.000213917233049874
0.0197	0.000375541783869274
0.01971	0.000313593819737438
0.01972	0.000189048796892166
0.01973	8.19481909275053e-06
0.01974	0.00010069079697132
0.01975	0.000567024685442461
0.01976	0.000607268549501913
0.01977	0.000854086764156826
0.01978	0.00138228747993709
0.01979	0.000701387263834479
0.0198	1.61056593060495e-05
0.01981	3.44831496477139e-05
0.01982	3.44831496477115e-06
0.01983	0.000912383571267116
0.01984	0.000658871568739414
0.01985	0.000921917147934432
0.01986	0.000710150040686121
0.01987	0.000449173450469962
0.01988	0.000327873900532721
0.01989	0.000274242460727692
0.0199	9.67556610703482e-05
0.01991	0.00142167940735816
0.01992	0.000849340260028828
0.01993	0.000620696693658818
0.01994	0.00120346192270514
0.01995	0.00108922127634284
0.01996	0.000377935320138928
0.01997	2.0852163434032e-05
0.01998	4.81141358614019e-05
0.01999	0.000990883447229874
[truncated: 971,978 more rows]
