# Supplementary material for: Wireless Ultra-Low-Power Sensor Platform for Environmental Monitoring
Source: Sensors (Basel). 2025 Dec 9;25(24):7486. doi: 10.3390/s25247486 (PMC12737270; doi:10.3390/s25247486)
Supplement: Supplementary file 1 [file sensors-25-07486-s001.zip › Datasets_MDPI_Publication/Efficiency_figure5.csv]

Eingangsleistung	Eingangsleistung	Eingangswiderstand	Lastwiderstand	Ausgangsspannung	Effizienz	Ausgangsleistung	Ausgangsleistung
in dBm	in mW	in Ohm	in kOhm	in V	in %	in uW	in dBm
-20	0,01	50	10	0,13722	18,8293284	1,883	-27,25
-19	0,012589254	50	10	0,16254	20,98555749	2,642	-25,78
-18	0,015848932	50	10	0,19165	23,17488817	3,673	-24,36
-17	0,019952623	50	10	0,22512	25,39967503	5,068	-22,95
-16	0,025118864	50	10	0,26336	27,61211205	6,935	-21,59
-15	0,031622777	50	10	0,30579	29,56967545	9,357	-20,29
-14	0,039810717	50	10	0,35548	31,74171172	12,625	-18,98
-13	0,050118723	50	10	0,41196	33,86180457	16,966	-17,71
-12	0,063095734	50	10	0,47622	35,94307767	22,681	-16,44
-11	0,079432823	50	10	0,54895	37,93722662	30,141	-15,21
-10	0,1	50	10	0,63108	39,82619664	39,831	-13,99
-9	0,125892541	50	10	0,7239	41,6252786	52,426	-12,79
-8	0,158489319	50	10	0,8283	43,28877765	68,619	-11,63
-7	0,199526231	50	10	0,946	44,85204744	89,489	-10,48
-6	0,251188643	50	10	1,0781	46,27198091	116,206	-9,35
-5	0,316227766	50	10	1,219	46,99021274	148,606	-8,28
-4	0,398107171	50	10	1,3847	48,16276199	191,77	-7,18
-3	0,501187234	50	10	1,5704	49,20628449	246,616	-6,08
-2	0,630957344	50	10	1,7787	50,14243384	316,377	-5
-1	0,794328235	50	10	2,0112	50,92259425	404,493	-3,93
0	1	50	10	2,2578	50,9766084	509,766	-2,93
