# Supplementary material for: Wireless Ultra-Low-Power Sensor Platform for Environmental Monitoring
Source: Sensors (Basel). 2025 Dec 9;25(24):7486. doi: 10.3390/s25247486 (PMC12737270; doi:10.3390/s25247486)
Supplement: Supplementary file 1 [file sensors-25-07486-s001.zip › Datasets_MDPI_Publication/power_consumption_figure4.csv]

0	01;0	0
0	02;0	0
0	03;0	0
0	04;0	0
0	05;0	0
0	06;0	0
0	07;0	0
0	08;0	0
0	09;0	0
0	1;0	0
0	11;0	0
0	12;0	0
0	13;0	0
0	14;0	0
0	15;0	0
0	16;0	0
0	17;0	0
0	18;0	0
0	19;0	0
0	2;0	0
0	21;0	0
0	22;0	0
0	23;0	0
0	24;0	0
0	25;0	0
0	26;0	0
0	27;0	0
0	28;0	0
0	29;0	0
0	3;0	0
0	31;0	0
0	32;0	0
0	33;0	0
0	34;0	0
0	35;0	0
0	36;0	0
0	37;0	0
0	38;0	0
0	39;0	0
0	4;0	0
0	41;0	0
0	42;0	0
0	43;0	0
0	44;0	0
0	45;0	0
0	46;0	0
0	47;0	0
0	48;0	0
0	49;0	0
0	5;0	0
0	51;0	0
0	52;0	0
0	53;0	0
0	54;0	0
0	55;0	0
0	56;0	0
0	57;0	0
0	58;0	0
0	59;0	0
0	6;0	0
0	61;0	0
0	62;0	0
0	63;0	0
0	64;0	0
0	65;0	0
0	66;0	0
0	67;0	0
0	68;0	0
0	69;0	0
0	7;0	0
0	71;0	0
0	72;0	0
0	73;0	0
0	74;0	0
0	75;0	0
0	76;0	0
0	77;0	0
0	78;0	0
0	79;0	0
0	8;0	0
0	81;0	0
0	82;0	0
0	83;0	0
0	84;0	0
0	85;0	0
0	86;0	0
0	87;0	0
0	88;0	0
0	89;0	0
0	9;0	0
0	91;0	0
0	92;0	0
0	93;0	0
0	94;0	0
0	95;0	0
0	96;0	0
0	97;0	0
0	98;0	0
0	99;0	0
1	0;0	0
1	01;0	0
1	02;0	0
1	03;0	0
1	04;0	0
1	05;0	0
1	06;0	0
1	07;0	0
1	08;0	0
1	09;0	0
1	1;0	0
1	11;0	0
1	12;0	0
1	13;0	0
1	14;0	0
1	15;0	0
1	16;0	0
1	17;0	0
1	18;0	0
1	19;0	0
1	2;0	0
1	21;0	0
1	22;0	0
1	23;0	0
1	24;0	0
1	25;0	0
1	26;0	0
1	27;0	0
1	28;0	0
1	29;0	0
1	3;0	0
1	31;0	0
1	32;0	0
1	33;0	0
1	34;0	0
1	35;0	0
1	36;0	0
1	37;0	0
1	38;0	0
1	39;0	0
1	4;0	0
1	41;0	0
1	42;0	0
1	43;0	0
1	44;0	0
1	45;0	0
1	46;0	0
1	47;0	0
1	48;0	0
1	49;0	0
1	5;0	0
1	51;0	0
1	52;0	0
1	53;0	0
1	54;0	0
1	55;0	0
1	56;0	0
1	57;0	0
1	58;0	0
1	59;0	0
1	6;0	0
1	61;0	0
1	62;0	0
1	63;0	0
1	64;0	0
1	65;0	0
1	66;0	0
1	67;0	0
1	68;0	0
1	69;0	0
1	7;0	0
1	71;0	0
1	72;0	0
1	73;0	0
1	74;0	0
1	75;0	0
1	76;0	0
1	77;0	0
1	78;0	0
1	79;0	0
1	8;0	0
1	81;0	0
1	82;0	0
1	83;0	0
1	84;0	0
1	85;0	0
1	86;0	0
1	87;0	0
1	88;0	0
1	89;0	0
1	9;0	0
1	91;0	0
1	92;0	0
1	93;0	0
1	94;0	0
1	95;0	0
1	96;0	0
1	97;0	0
1	98;0	0
1	99;0	0
2	0;0	0
2	01;0	0
2	02;0	0
2	03;0	0
2	04;0	0
2	05;0	0
2	06;0	0
2	07;0	0
2	08;0	0
2	09;0	0
2	1;0	0
2	11;0	0
2	12;0	0
2	13;0	0
2	14;0	0
2	15;0	0
2	16;0	0
2	17;0	0
2	18;0	0
2	19;0	0
2	2;0	0
2	21;0	0
2	22;0	0
2	23;0	0
2	24;0	0
2	25;0	0
2	26;0	0
2	27;0	0
2	28;0	0
2	29;0	0
2	3;0	0
2	31;0	0
2	32;0	0
2	33;0	0
2	34;0	0
2	35;0	0
2	36;0	0
2	37;0	0
2	38;0	0
2	39;0	0
2	4;0	0
2	41;0	0
2	42;0	0
2	43;0	0
2	44;0	0
2	45;0	0
2	46;0	0
2	47;0	0
2	48;0	0
2	49;0	0
2	5;0	0
2	51;0	0
2	52;0	0
2	53;0	0
2	54;0	0
2	55;0	0
2	56;0	0
2	57;0	0
2	58;0	0
2	59;0	0
2	6;0	0
2	61;0	0
2	62;0	0
2	63;0	0
2	64;0	0
2	65;0	0
2	66;0	0
2	67;0	0
2	68;0	0
2	69;0	0
2	7;0	0
2	71;0	0
2	72;0	0
2	73;0	0
2	74;0	0
2	75;0	0
2	76;0	0
2	77;0	0
2	78;0	0
2	79;0	0
2	8;0	0
2	81;0	0
2	82;0	0
2	83;0	0
2	84;0	0
2	85;0	0
2	86;0	0
2	87;0	0
2	88;0	0
2	89;0	0
2	9;0	0
2	91;0	0
2	92;0	0
2	93;0	0
2	94;0	0
2	95;0	0
2	96;0	0
2	97;0	0
2	98;0	0
2	99;0	0
3	0;0	0
3	01;0	0
3	02;0	0
3	03;0	0
3	04;0	0
3	05;0	0
3	06;0	0
3	07;0	0
3	08;0	0
3	09;0	0
3	1;0	0
3	11;0	0
3	12;0	0
3	13;0	0
3	14;0	0
3	15;0	0
3	16;0	0
3	17;0	0
3	18;0	0
3	19;0	0
3	2;0	0
3	21;0	0
3	22;0	0
3	23;0	0
3	24;0	0
3	25;0	0
3	26;0	0
3	27;0	0
3	28;0	0
3	29;0	0
3	3;0	0
3	31;0	0
3	32;0	0
3	33;0	0
3	34;0	0
3	35;0	0
3	36;0	0
3	37;0	0
3	38;0	0
3	39;0	0
3	4;0	0
3	41;0	0
3	42;0	0
3	43;0	0
3	44;0	0
3	45;0	0
3	46;0	0
3	47;0	0
3	48;0	0
3	49;0	0
3	5;0	0
3	51;0	0
3	52;0	0
3	53;0	0
3	54;0	0
3	55;0	0
3	56;0	0
3	57;0	0
3	58;0	0
3	59;0	0
3	6;0	0
3	61;0	0
3	62;0	0
3	63;0	0
3	64;0	0
3	65;0	0
3	66;0	0
3	67;0	0
3	68;0	0
3	69;0	0
3	7;0	0
3	71;0	0
3	72;0	0
3	73;0	0
3	74;0	0
3	75;0	0
3	76;0	0
3	77;0	0
3	78;0	0
3	79;0	0
3	8;0	0
3	81;0	0
3	82;0	0
3	83;0	0
3	84;0	0
3	85;0	0
3	86;0	0
3	87;0	0
3	88;0	0
3	89;0	0
3	9;0	0
3	91;0	0
3	92;0	0
3	93;0	0
3	94;0	0
3	95;0	0
3	96;0	0
3	97;0	0
3	98;0	0
3	99;0	0
4	0;0	0
4	01;0	0
4	02;0	0
4	03;0	0
4	04;0	0
4	05;0	0
4	06;0	0
4	07;0	0
4	08;0	0
4	09;0	0
4	1;0	0
4	11;0	0
4	12;0	0
4	13;0	0
4	14;0	0
4	15;0	0
4	16;0	0
4	17;0	0
4	18;0	0
4	19;0	0
4	2;0	0
4	21;0	0
4	22;0	0
4	23;0	0
4	24;0	0
4	25;0	0
4	26;0	0
4	27;0	0
4	28;0	0
4	29;0	0
4	3;0	0
4	31;0	0
4	32;0	0
4	33;0	0
4	34;0	0
4	35;0	0
4	36;0	0
4	37;0	0
4	38;0	0
4	39;0	0
4	4;0	0
4	41;0	0
4	42;0	0
4	43;0	0
4	44;0	0
4	45;0	0
4	46;0	0
4	47;0	0
4	48;0	0
4	49;0	0
4	5;0	0
4	51;0	0
4	52;0	0
4	53;0	0
4	54;0	0
4	55;0	0
4	56;0	0
4	57;0	0
4	58;0	0
4	59;0	0
4	6;0	0
4	61;0	0
4	62;0	0
4	63;0	0
4	64;0	0
4	65;0	0
4	66;0	0
4	67;0	0
4	68;0	0
4	69;0	0
4	7;0	0
4	71;0	0
4	72;0	0
4	73;0	0
4	74;0	0
4	75;0	0
4	76;0	0
4	77;0	0
4	78;0	0
4	79;0	0
4	8;0	0
4	81;0	0
4	82;0	0
4	83;0	0
4	84;0	0
4	85;0	035797711461782455
4	86;0	043190084397792816
4	87;0	045693013817071915
4	88;0	04649336915463209
4	89;0	05129550117999315
4	9;0	04839967004954815
4	91;0	016094418242573738
4	92;0	005296897143125534
4	93;0	0016998455976136029
4	94;4	993125912733376E-4
4	95;9	99875737761613E-5
4	96;0	0
4	97;0	0
4	98;0	0
4	99;0	0
5	0;0	0
5	01;0	0
5	02;0	0
5	03;0	0
5	04;0	0
5	05;0	0
5	06;0	0
5	07;0	0
5	08;0	0
5	09;0	0
5	1;0	0
5	11;0	0
5	12;0	0
5	13;0	0
5	14;0	0
5	15;0	0
5	16;0	0
5	17;0	0
5	18;0	0
5	19;0	0
5	2;0	0
5	21;0	0
5	22;0	0
5	23;0	0
5	24;0	0
5	25;0	0
5	26;0	0
5	27;0	0
5	28;0	0
5	29;0	0
5	3;0	0
5	31;0	0
5	32;0	0
5	33;0	0
5	34;0	0
5	35;0	0
5	36;0	0
5	37;0	0
5	38;0	0
5	39;0	0
5	4;0	0
5	41;0	0
5	42;0	0
5	43;0	0
5	44;0	0
5	45;0	0
5	46;0	0
5	47;0	0
5	48;0	0
5	49;0	0
5	5;0	0
5	51;0	0
5	52;0	0
5	53;0	0
5	54;0	0
5	55;0	0
5	56;0	0
5	57;0	0
5	58;0	0
5	59;0	0
5	6;0	0
5	61;0	0
5	62;0	0
5	63;0	0
5	64;0	0
5	65;0	0
5	66;0	0
5	67;0	0
5	68;0	0
5	69;0	0
5	7;0	0
5	71;0	0
5	72;0	0
5	73;0	0
5	74;0	0
5	75;0	0
5	76;0	0
5	77;0	0
5	78;0	0
5	79;0	0
5	8;0	0
5	81;0	0
5	82;0	0
5	83;0	0
5	84;0	0
5	85;0	0
5	86;0	0
5	87;0	0
5	88;0	0
5	89;0	0
5	9;0	0
5	91;0	0
5	92;0	0
5	93;0	0
5	94;0	0
5	95;0	0
5	96;0	0
5	97;0	0
5	98;0	0
5	99;0	0
6	0;0	0
6	01;0	0
6	02;0	0
6	03;0	0
6	04;0	0
6	05;0	0
6	06;0	0
6	07;0	0
6	08;0	0
6	09;0	0
6	1;0	0
6	11;0	0
6	12;0	0
6	13;0	0
6	14;0	0
6	15;0	0
6	16;0	0
6	17;0	0
6	18;0	0
6	19;0	0
6	2;0	0
6	21;0	0
6	22;0	0
6	23;0	0
6	24;0	0
6	25;0	0
6	26;0	0
6	27;0	0
6	28;0	0
6	29;0	0
6	3;0	0
6	31;0	0
6	32;0	0
6	33;0	0
6	34;0	0
6	35;0	0
6	36;0	0
6	37;0	0
6	38;0	0
6	39;0	0
6	4;0	0
6	41;0	0
6	42;0	0
6	43;0	0
6	44;0	0
6	45;0	0
6	46;0	0
6	47;0	0
6	48;0	0
6	49;0	0
6	5;0	0
6	51;0	0
6	52;0	0
6	53;0	0
6	54;0	0
6	55;0	0
6	56;0	0
6	57;0	0
6	58;0	0
6	59;0	0
6	6;0	0
6	61;0	0
6	62;0	0
6	63;0	0
6	64;0	0
6	65;0	0
6	66;0	0
6	67;0	0
6	68;0	0
6	69;0	0
6	7;0	0
6	71;0	0
6	72;0	0
6	73;0	0
6	74;0	0
6	75;0	0
6	76;0	0
6	77;0	0
6	78;0	0
6	79;0	0
6	8;0	0
6	81;0	0
6	82;0	0
6	83;0	0
6	84;0	0
6	85;0	0
6	86;0	0
6	87;0	0
6	88;0	0
6	89;0	0
6	9;0	0
6	91;0	0
6	92;0	0
6	93;0	0
6	94;0	0
6	95;0	0
6	96;0	0
6	97;0	0
6	98;0	0
6	99;0	0
7	0;0	0
7	01;0	0
7	02;0	0
7	03;0	0
7	04;0	0
7	05;0	0
7	06;0	0
7	07;0	0
7	08;0	0
7	09;0	0
7	1;0	0
7	11;0	0
7	12;0	0
7	13;0	0
7	14;0	0
7	15;0	0
7	16;0	0
7	17;0	0
7	18;0	0
7	19;0	0
7	2;0	0
7	21;0	0
7	22;0	0
7	23;0	0
7	24;0	0
7	25;0	0
7	26;0	0
7	27;0	0
7	28;0	0
7	29;0	0
7	3;0	0
7	31;0	0
7	32;0	0
7	33;0	0
7	34;0	0
7	35;0	0
7	36;0	0
7	37;0	0
7	38;0	0
7	39;0	0
7	4;0	0
7	41;0	0
7	42;0	0
7	43;0	0
7	44;0	0
7	45;0	0
7	46;0	0
7	47;0	0
7	48;0	0
7	49;0	0
7	5;0	0
7	51;0	0
7	52;0	0
7	53;0	0
7	54;0	0
7	55;0	0
7	56;0	0
7	57;0	0
7	58;0	0
7	59;0	0
7	6;0	0
7	61;0	0
7	62;0	0
7	63;0	0
7	64;0	0
7	65;0	0
7	66;0	0
7	67;0	0
7	68;0	0
7	69;0	0
7	7;0	0
7	71;0	0
7	72;0	0
7	73;0	0
7	74;0	0
7	75;0	0
7	76;0	0
7	77;0	0
7	78;0	0
7	79;0	0
7	8;0	0
7	81;0	0
7	82;0	0
7	83;0	0
7	84;0	0
7	85;0	0
7	86;0	0
7	87;0	0
7	88;0	0
7	89;0	0
7	9;0	0
7	91;0	0
7	92;0	0
7	93;0	0
7	94;0	0
7	95;0	0
7	96;0	0
7	97;0	0
7	98;0	0
7	99;0	0
8	0;0	0
8	01;0	0
8	02;0	0
8	03;0	0
8	04;0	0
8	05;0	0
8	06;0	0
8	07;0	0
8	08;0	0
8	09;0	0
8	1;0	0
8	11;0	0
8	12;0	0
8	13;0	0
8	14;0	0
8	15;0	0
8	16;0	0
8	17;0	0
8	18;0	0
8	19;0	0
8	2;0	0
8	21;0	0
8	22;0	0
8	23;0	0
8	24;0	0
8	25;0	0
8	26;0	0
8	27;0	0
8	28;0	0
8	29;0	0
8	3;0	0
8	31;0	0
8	32;0	0
8	33;0	0
8	34;0	0
8	35;0	0
8	36;0	0
8	37;0	0
8	38;0	0
8	39;0	0
8	4;0	0
8	41;0	0
8	42;0	0
8	43;0	0
8	44;0	0
8	45;0	0
8	46;0	0
8	47;0	0
8	48;0	0
8	49;0	0
8	5;0	0
8	51;0	0
8	52;0	0
8	53;0	0
8	54;0	0
8	55;0	0
8	56;0	0
8	57;0	0
8	58;0	0
8	59;0	0
8	6;0	0
8	61;0	0
8	62;0	0
8	63;0	0
8	64;0	0
8	65;0	0
8	66;0	0
8	67;0	0
8	68;0	0
8	69;0	0
8	7;0	0
8	71;0	0
8	72;0	0
8	73;0	0
8	74;0	0
8	75;0	0
8	76;0	0
8	77;0	0
8	78;0	0
8	79;0	0
8	8;0	0
8	81;0	0
8	82;0	0
8	83;0	0
8	84;0	0
8	85;0	0
8	86;0	0
8	87;0	0
8	88;0	0
8	89;0	0
8	9;0	0
8	91;0	0
8	92;0	0
8	93;0	0
8	94;0	0
8	95;0	0
8	96;0	0
8	97;0	0
8	98;0	0
8	99;0	0
9	0;0	0
9	01;0	0
9	02;0	0
9	03;0	0
9	04;0	0
9	05;0	0
9	06;0	0
9	07;0	0
9	08;0	0
9	09;0	0
9	1;0	0
9	11;0	0
9	12;0	0
9	13;0	0
9	14;0	0
9	15;0	0
9	16;0	0
9	17;0	0
9	18;0	0
9	19;0	0
9	2;0	0
9	21;0	0
9	22;0	0
9	23;0	0
9	24;0	0
9	25;0	0
9	26;0	0
9	27;0	0
9	28;0	0
9	29;0	0
9	3;0	0
9	31;0	0
9	32;0	0
9	33;0	0
9	34;0	0
9	35;0	0
9	36;0	0
9	37;0	0
9	38;0	0
9	39;0	0
9	4;0	0
9	41;0	0
9	42;0	0
9	43;0	0
9	44;0	0
9	45;0	0
9	46;0	0
9	47;0	0
9	48;0	0
9	49;0	0
9	5;0	0
9	51;0	0
9	52;0	0
9	53;0	0
9	54;0	0
9	55;0	0
9	56;0	0
9	57;0	0
9	58;0	0
9	59;0	0
9	6;0	0
9	61;0	0
9	62;0	0
9	63;0	0
9	64;0	0
9	65;0	0
9	66;0	0
9	67;0	0
9	68;0	0
9	69;0	0
9	7;0	0
9	71;0	0
9	72;0	0
9	73;0	0
9	74;0	0
9	75;0	0
9	76;0	0
9	77;0	0
9	78;0	0
9	79;0	0
9	8;0	0
9	81;0	0
9	82;0	0
9	83;0	0
9	84;0	0
9	85;0	0
9	86;0	0
9	87;0	0
9	88;0	0
9	89;0	0
9	9;0	0
9	91;0	0
9	92;0	0
9	93;0	0
9	94;0	0
9	95;0	0
9	96;0	0
9	97;0	0
9	98;0	0
9	99;0	0
10	0;0	0
10	01;0	0
10	02;0	0
10	03;0	0
10	04;0	0
10	05;0	0
10	06;0	0
10	07;0	0
10	08;0	0
10	09;0	0
10	1;0	0
10	11;0	0
10	12;0	0
10	13;0	0
10	14;0	0
10	15;0	0
10	16;0	0
10	17;0	0
10	18;0	0
10	19;0	0
10	2;0	0
10	21;0	0
10	22;0	0
10	23;0	0
10	24;0	0
10	25;0	0
10	26;0	0
10	27;0	0
10	28;0	0
10	29;0	0
10	3;0	0
10	31;0	0
10	32;0	0
10	33;0	0
10	34;0	0
10	35;0	0
10	36;0	0
10	37;0	0
10	38;0	0
10	39;0	0
10	4;0	0
10	41;0	0
10	42;0	0
10	43;0	0
10	44;0	0
10	45;0	0
10	46;0	0
10	47;0	0
10	48;0	0
10	49;0	0
10	5;0	0
10	51;0	0
10	52;0	0
10	53;0	0
10	54;0	0
10	55;0	0
10	56;0	0
10	57;0	0
10	58;0	0
10	59;0	0
10	6;0	0
10	61;0	0
10	62;0	0
10	63;0	0
10	64;0	0
10	65;0	0
10	66;0	0
10	67;0	0
10	68;0	0
10	69;0	0
10	7;0	0
10	71;0	0
10	72;0	0
10	73;0	0
10	74;0	0
10	75;0	0
10	76;0	0
10	77;0	0
10	78;0	0
10	79;0	0
10	8;0	0
10	81;0	0
10	82;0	0
10	83;0	0
10	84;0	0
10	85;0	0
10	86;0	0
10	87;0	0
10	88;0	0
10	89;0	0
10	9;0	0
10	91;0	0
10	92;0	0
10	93;0	0
10	94;0	0
10	95;0	0
10	96;0	0
10	97;0	0
10	98;0	0
10	99;0	0
11	0;0	0
11	01;0	0
11	02;0	0
11	03;0	0
11	04;0	0
11	05;0	0
11	06;0	0
11	07;0	0
11	08;0	0
11	09;0	0
11	1;0	0
11	11;0	0
11	12;0	0
11	13;0	0
11	14;0	0
11	15;0	0
11	16;0	0
11	17;0	0
11	18;0	0
11	19;0	0
11	2;0	0
11	21;0	0
11	22;0	0
11	23;0	0
11	24;0	0
11	25;0	0
11	26;0	0
11	27;0	0
11	28;0	0
11	29;0	0
11	3;0	0
11	31;0	0
11	32;0	0
11	33;0	0
11	34;0	0
11	35;0	0
11	36;0	0
11	37;0	0
11	38;0	0
11	39;0	0
11	4;0	0
11	41;0	0
11	42;0	0
11	43;0	0
11	44;0	0
11	45;0	0
11	46;0	0
11	47;0	0
11	48;0	0
11	49;0	0
11	5;0	0
11	51;0	0
11	52;0	0
11	53;0	0
11	54;0	0
11	55;0	0
11	56;0	0
11	57;0	0
11	58;0	0
11	59;0	0
11	6;0	0
11	61;0	0
11	62;0	0
11	63;0	0
11	64;0	0
11	65;0	0
11	66;0	0
11	67;0	0
11	68;0	0
11	69;0	0
11	7;0	0
11	71;0	0
11	72;0	0
11	73;0	0
11	74;0	0
11	75;0	0
11	76;0	0
11	77;0	0
11	78;0	0
11	79;0	0
11	8;0	0
11	81;0	0
11	82;0	0
11	83;0	0
11	84;0	0
11	85;0	0
11	86;0	0
11	87;0	0
11	88;0	0
11	89;0	0
11	9;0	0
11	91;0	0
11	92;0	0
11	93;0	0
11	94;0	0
11	95;0	0
11	96;0	0
11	97;0	0
11	98;0	0
11	99;0	0
12	0;0	0
12	01;0	0
12	02;0	0
12	03;0	0
12	04;0	0
12	05;0	0
12	06;0	0
12	07;0	0
12	08;0	0
12	09;0	0
12	1;0	0
12	11;0	0
12	12;0	0
12	13;0	0
12	14;0	0
12	15;0	0
12	16;0	0
12	17;0	0
12	18;0	0
12	19;0	0
12	2;0	0
12	21;0	0
12	22;0	0
12	23;0	0
12	24;0	0
12	25;0	0
12	26;0	0
12	27;0	0
12	28;0	0
12	29;0	0
12	3;0	0
12	31;0	0
12	32;0	0
12	33;0	0
12	34;0	0
12	35;0	0
12	36;0	0
12	37;0	0
12	38;0	0
12	39;0	0
12	4;0	0
12	41;0	0
12	42;0	0
12	43;0	0
12	44;0	0
12	45;0	0
12	46;0	0
12	47;0	0
12	48;0	0
12	49;0	0
12	5;0	0
12	51;0	0
12	52;0	0
12	53;0	0
12	54;0	0
12	55;0	0
12	56;0	0
12	57;0	0
12	58;0	0
12	59;0	0
12	6;0	0
12	61;0	0
12	62;0	0
12	63;0	0
12	64;0	0
12	65;0	0
12	66;0	0
12	67;0	0
12	68;0	0
12	69;0	0
12	7;0	0
12	71;0	0
12	72;0	0
12	73;0	0
12	74;0	0
12	75;0	0
12	76;0	0
12	77;0	0
12	78;0	0
12	79;0	0
12	8;0	0
12	81;0	0
12	82;0	0
12	83;0	0
12	84;0	0
12	85;0	0
12	86;0	0
12	87;0	0
12	88;0	0
12	89;0	0
12	9;0	0
12	91;0	0
12	92;0	0
12	93;0	0
12	94;0	0
12	95;0	0
12	96;0	0
12	97;0	0
12	98;0	0
12	99;0	0
13	0;0	0
13	01;0	0
13	02;0	0
13	03;0	0
13	04;0	0
13	05;0	0
13	06;0	0
13	07;0	0
13	08;0	0
13	09;0	0
13	1;0	0
13	11;0	0
13	12;0	0
13	13;0	0
13	14;0	0
13	15;0	0
13	16;0	0
13	17;0	0
13	18;0	0
13	19;0	0
13	2;0	0
13	21;0	0
13	22;0	0
13	23;0	0
13	24;0	0
13	25;0	0
13	26;0	0
13	27;0	0
13	28;0	0
13	29;0	0
13	3;0	0
13	31;0	0
13	32;0	0
13	33;0	0
13	34;0	0
13	35;0	0
13	36;0	0
13	37;0	0
13	38;0	0
13	39;0	0
13	4;0	0
13	41;0	0
13	42;0	0
13	43;0	0
13	44;0	0
13	45;0	0
13	46;0	0
13	47;0	0
13	48;0	0
13	49;0	0
13	5;0	0
13	51;0	0
13	52;0	0
13	53;0	0
13	54;0	0
13	55;0	0
13	56;0	0
13	57;0	0
13	58;0	0
13	59;0	0
13	6;0	0
13	61;0	0
13	62;0	0
13	63;0	0
13	64;0	0
13	65;0	0
13	66;0	0
13	67;0	0
13	68;0	0
13	69;0	0
13	7;0	0
13	71;0	0
13	72;0	0
13	73;0	0
13	74;0	0
13	75;0	0
13	76;0	0
13	77;0	0
13	78;0	0
13	79;0	0
13	8;0	0
13	81;0	0
13	82;0	0
13	83;0	0
13	84;0	0
13	85;0	0
13	86;0	0
13	87;0	0
13	88;0	0
13	89;0	0
13	9;0	0
13	91;0	0
13	92;0	0
13	93;0	0
13	94;0	0
13	95;0	0
13	96;0	0
13	97;0	0
13	98;0	0
13	99;0	0
14	0;0	0
14	01;0	0
14	02;0	0
14	03;0	0
14	04;0	0
14	05;0	0
14	06;0	0
14	07;0	0
14	08;0	0
14	09;0	0
14	1;0	0
14	11;0	0
14	12;0	0
14	13;0	0
14	14;0	0
14	15;0	0
14	16;0	0
14	17;0	0
14	18;0	0
14	19;0	0
14	2;0	0
14	21;0	0
14	22;0	0
14	23;0	0
14	24;0	0
14	25;0	0
14	26;0	0
14	27;0	0
14	28;0	0
14	29;0	0
14	3;0	0
14	31;0	0
14	32;0	0
14	33;0	0
14	34;0	0
14	35;0	0
14	36;0	0
14	37;0	0
14	38;0	0
14	39;0	0
14	4;0	0
14	41;0	0
14	42;0	0
14	43;0	0
14	44;0	0
14	45;0	0
14	46;0	0
14	47;0	0
14	48;0	0
14	49;0	0
14	5;0	0
14	51;0	0
14	52;0	0
14	53;0	0
14	54;0	0
14	55;0	0
14	56;0	0
14	57;0	0
14	58;0	0
14	59;0	0
14	6;0	0
14	61;0	0
14	62;0	0
14	63;0	0
14	64;0	0
14	65;0	0
14	66;0	0
14	67;0	0
14	68;0	0
14	69;0	0
14	7;0	0
14	71;0	0
14	72;0	0
14	73;0	0
14	74;0	0
14	75;0	0
14	76;0	0
14	77;0	0
14	78;0	0
14	79;0	0
14	8;0	0
14	81;0	0
14	82;0	0
14	83;0	0
14	84;0	0
14	85;0	0
14	86;0	0
14	87;0	0
14	88;0	0
14	89;0	0
14	9;0	0
14	91;0	0
14	92;0	0
14	93;0	0
14	94;0	0
14	95;0	0
14	96;0	0
14	97;0	0
14	98;0	0
14	99;0	0
15	0;0	0
15	01;0	0
15	02;0	0
15	03;0	0
15	04;0	0
15	05;0	0
15	06;0	0
15	07;0	0
15	08;0	0
15	09;0	0
15	1;0	0
15	11;0	0
15	12;0	0
15	13;0	0
15	14;0	0
15	15;0	0
15	16;0	0
15	17;0	0
15	18;0	0
15	19;0	0
15	2;0	0
15	21;0	0
15	22;0	0
15	23;0	0
15	24;0	0
15	25;0	0
15	26;0	0
15	27;0	0
15	28;0	0
15	29;0	0
15	3;0	0
15	31;0	0
15	32;0	0
15	33;0	0
15	34;0	0
15	35;0	0
15	36;0	0
15	37;0	0
15	38;0	0
15	39;0	0
15	4;0	0
15	41;0	0
15	42;0	0
15	43;0	0
15	44;0	0
15	45;0	0
15	46;0	0
15	47;0	0
15	48;0	0
15	49;0	0
15	5;0	0
15	51;0	0
15	52;0	0
15	53;0	0
15	54;0	0
15	55;0	0
15	56;0	0
15	57;0	0
15	58;0	0
15	59;0	0
15	6;0	0
15	61;0	0
15	62;0	0
15	63;0	0
15	64;0	0
15	65;0	0
15	66;0	0
15	67;0	0
15	68;0	0
15	69;0	0
15	7;0	0
15	71;0	0
15	72;0	0
15	73;0	0
15	74;0	0
15	75;0	0
15	76;0	0
15	77;0	0
15	78;0	0
15	79;0	0
15	8;0	0
15	81;0	0
15	82;0	0
15	83;0	0
15	84;0	0
15	85;0	0
15	86;0	0
15	87;0	0
15	88;0	0
15	89;0	0
15	9;0	0
15	91;0	0
15	92;0	0
15	93;0	0
15	94;0	0
15	95;0	0
15	96;0	0
15	97;0	0
15	98;0	0
15	99;0	0
16	0;0	0
16	01;0	0
16	02;0	0
16	03;0	0
16	04;0	0
16	05;0	0
16	06;0	0
16	07;0	0
16	08;0	0
16	09;0	0
16	1;0	0
16	11;0	0
16	12;0	0
16	13;0	0
16	14;0	0
16	15;0	0
16	16;0	0
16	17;0	0
16	18;0	0
16	19;0	0
16	2;0	0
16	21;0	0
16	22;0	0
16	23;0	0
16	24;0	0
16	25;0	0
16	26;0	0
16	27;0	0
16	28;0	0
16	29;0	0
16	3;0	0
16	31;0	0
16	32;0	0
16	33;0	0
16	34;0	0
16	35;0	0
16	36;0	0
16	37;0	0
16	38;0	0
16	39;0	0
16	4;0	0
16	41;0	0
16	42;0	0
16	43;0	0
16	44;0	0
16	45;0	0
16	46;0	0
16	47;0	0
16	48;0	0
16	49;0	0
16	5;0	0
16	51;0	0
16	52;0	0
16	53;0	0
16	54;0	0
16	55;0	0
16	56;0	0
16	57;0	0
16	58;0	0
16	59;0	0
16	6;0	0
16	61;0	0
16	62;0	0
16	63;0	0
16	64;0	0
16	65;0	0
16	66;0	0
16	67;0	0
16	68;0	0
16	69;0	0
16	7;0	0
16	71;0	0
16	72;0	0
16	73;0	0
16	74;0	0
16	75;0	0
16	76;0	0
16	77;0	0
16	78;0	0
16	79;0	0
16	8;0	0
16	81;0	0
16	82;0	0
16	83;0	0
16	84;0	0
16	85;0	0
16	86;0	0
16	87;0	0
16	88;0	0
16	89;0	0
16	9;0	0
16	91;0	0
16	92;0	0
16	93;0	0
16	94;0	0
16	95;0	0
16	96;0	0
16	97;0	0
16	98;0	0
16	99;0	0
17	0;0	0
17	01;0	0
17	02;0	0
17	03;0	0
17	04;0	0
17	05;0	0
17	06;0	0
17	07;0	0
17	08;0	0
17	09;0	0
17	1;0	0
17	11;0	0
17	12;0	0
17	13;0	0
17	14;0	0
17	15;0	0
17	16;0	0
17	17;0	0
17	18;0	0
17	19;0	0
17	2;0	0
17	21;0	0
17	22;0	0
17	23;0	0
17	24;0	0
17	25;0	0
17	26;0	0
17	27;0	0
17	28;0	0
17	29;0	0
17	3;0	0
17	31;0	0
17	32;0	0
17	33;0	0
17	34;0	0
17	35;0	0
17	36;0	0
17	37;0	0
17	38;0	0
17	39;0	0
17	4;0	0
17	41;0	0
17	42;0	0
17	43;0	0
17	44;0	0
17	45;0	0
17	46;0	0
17	47;0	0
17	48;0	0
17	49;0	0
17	5;0	0
17	51;0	0
17	52;0	0
17	53;0	0
17	54;0	0
17	55;0	0
17	56;0	0
17	57;0	0
17	58;0	0
17	59;0	0
17	6;0	0
17	61;0	0
17	62;0	0
17	63;0	0
17	64;0	0
17	65;0	0
17	66;0	0
17	67;0	0
17	68;0	0
17	69;0	0
17	7;0	0
17	71;0	0
17	72;0	0
17	73;0	0
17	74;0	0
17	75;0	0
17	76;0	0
17	77;0	0
17	78;0	0
17	79;0	0
17	8;0	0
17	81;0	0
17	82;0	0
17	83;0	0
17	84;0	0
17	85;0	0
17	86;0	0
17	87;0	0
17	88;0	0
17	89;0	0
17	9;0	0
17	91;0	0
17	92;0	0
17	93;0	0
17	94;0	0
17	95;0	0
17	96;0	0
17	97;0	0
17	98;0	0
17	99;0	0
18	0;0	0
18	01;0	0
18	02;0	0
18	03;0	0
18	04;0	0
18	05;0	0
18	06;0	0
18	07;0	0
18	08;0	0
18	09;0	0
18	1;0	0
18	11;0	0
18	12;0	0
18	13;0	0
18	14;0	0
18	15;0	0
18	16;0	0
18	17;0	0
18	18;0	0
18	19;0	0
18	2;0	0
18	21;0	0
18	22;0	0
18	23;0	0
18	24;0	0
18	25;0	0
18	26;0	0
18	27;0	0
18	28;0	0
18	29;0	0
18	3;0	0
18	31;0	0
18	32;0	0
18	33;0	0
18	34;0	0
18	35;0	0
18	36;0	0
18	37;0	0
18	38;0	0
18	39;0	0
18	4;0	0
18	41;0	0
18	42;0	0
18	43;0	0
18	44;0	0
18	45;0	0
18	46;0	0
18	47;0	0
18	48;0	0
18	49;0	0
18	5;0	0
18	51;0	0
18	52;0	0
18	53;0	0
18	54;0	0
18	55;0	0
18	56;0	0
18	57;0	0
18	58;0	0
18	59;0	0
18	6;0	0
18	61;0	0
18	62;0	0
18	63;0	0
18	64;0	0
18	65;0	008891220204532146
18	66;0	007290509529411793
18	67;0	00679574441164732
18	68;0	011088559404015541
18	69;0	012587406672537327
18	7;0	008585629984736443
18	71;0	007188646122813225
18	72;0	00679574441164732
18	73;0	006592017598450184
18	74;0	006592017598450184
18	75;0	011088559404015541
18	76;0	00809086486697197
18	77;0	007086782716214657
18	78;0	006693881005048752
18	79;0	006592017598450184
18	8;0	006592017598450184
18	81;0	006592017598450184
18	82;0	011088559404015541
18	83;0	012587406672537327
18	84;0	013096723705530167
18	85;0	013198587112128735
18	86;0	013285898603498936
18	87;0	013285898603498936
18	88;0	013285898603498936
18	89;0	013285898603498936
18	9;0	013285898603498936
18	91;0	013285898603498936
18	92;0	013285898603498936
18	93;0	01779699232429266
18	94;0	019295839592814445
18	95;0	015294062905013561
18	96;0	013998942449688911
18	97;0	013489625416696072
18	98;0	013387762010097504
18	99;0	01779699232429266
19	0;0	019295839592814445
19	01;0	01979060471057892
19	02;0	019994331523776054
19	03;0	015497789718210697
19	04;0	01849548425525427
19	05;0	01949956640601158
19	06;0	019892468117177486
19	07;0	024389009922742844
19	08;0	02588785719126463
19	09;0	021987943910062313
19	1;0	025087501853704453
19	11;0	026091584004461765
19	12;0	026499037630856037
19	13;0	026586349122226238
19	14;0	02219167072325945
19	15;0	02079468686133623
19	16;0	024694600142538548
19	17;0	025989720597863197
19	18;0	02639717422425747
19	19;0	026586349122226238
19	2;0	026586349122226238
19	21;0	026586349122226238
19	22;0	026586349122226238
19	23;0	026586349122226238
19	24;0	026586349122226238
19	25;0	026586349122226238
19	26;0	031097442843019962
19	27;0	03259629011154175
19	28;0	03309105522930622
19	29;0	03329478204250336
19	3;0	03789318725466728
19	31;0	03939203452318907
19	32;0	03988679964095354
19	33;0	03559398464858532
19	34;0	03859167918562889
19	35;0	039595761336386204
19	36;0	044485204853117466
19	37;0	037092831917107105
19	38;0	039086444303393364
19	39;0	0442960299551487
19	4;0	04599860403686762
19	41;0	04659523256123066
19	42;0	046798959374427795
19	43;0	046886270865797997
19	44;0	046886270865797997
19	45;0	046886270865797997
19	46;0	046886270865797997
19	47;0	046886270865797997
19	48;0	05139736458659172
19	49;0	04839967004954815
19	5;0	051892129704356194
19	51;0	053085386753082275
19	52;0	04899629857391119
19	53;0	05209585651755333
19	54;0	053085386753082275
19	55;0	057887518778443336
19	56;0	0550935510545969
19	57;0	05408946890383959
19	58;0	05379843059927225
19	59;0	05809124559164047
19	6;0	05948822945356369
19	61;0	059837475419044495
19	62;0	060070306062698364
19	63;0	060070306062698364
19	64;0	060070306062698364
19	65;0	06449408829212189
19	66;0	06612390279769897
19	67;0	06658956408500671
19	68;0	06682239472866058
19	69;0	06682239472866058
19	7;0	06682239472866058
19	71;0	07147900760173798
19	72;0	0728759914636612
19	73;0	07334165275096893
19	74;0	06915070116519928
19	75;0	06752088665962219
19	76;0	06705522537231445
19	77;0	07147900760173798
19	78;0	0728759914636612
19	79;0	07334165275096893
19	8;0	0735744833946228
19	81;0	07799826562404633
19	82;0	07497146725654602
19	83;0	07846392691135406
19	84;0	07520429790019989
19	85;0	07846392691135406
19	86;0	07962808012962341
19	87;0	08475035429000854
19	88;0	08638016879558563
19	89;0	08684583008289337
19	9;0	09150244295597076
19	91;0	09289942681789398
19	92;0	09336508810520172
19	93;0	09359791874885559
19	94;0	09359791874885559
19	95;0	09359791874885559
19	96;0	09359791874885559
19	97;0	09359791874885559
19	98;0	09359791874885559
19	99;0	08917413651943207
20	0;0	09220093488693237
[truncated: 98,000 more rows]
